# Supplementary material for: (E)-1-(3,5-Di­meth­oxy­phen­yl)-3-(3-meth­oxy­phen­yl)prop-2-en-1-one
Source: Acta Crystallogr Sect E Struct Rep Online. 2013 Apr 5;69(Pt 5):o666. doi: 10.1107/S1600536813008982 (PMC3647862; doi:10.1107/S1600536813008982)
Supplement: Supplementary file 1 [file e-69-0o666-sup1.cif]

##############################################################################
#                                                                            #
# This CIF contains the data in a paper accepted for publication in          #
# Acta Crystallographica Section E. It conforms to the requirements of       #
# Notes for Authors for Acta Crystallographica Section E, and has been       #
# peer reviewed under the auspices of the IUCr Commission on Journals.       #
#                                                                            #
# Full details of the Crystallographic Information File format               #
# are given in the paper "The Crystallographic Information File (CIF):       #
# a New Standard Archive File for Crystallography" by S. R. Hall, F. H.      #
# Allen and I. D. Brown [Acta Cryst. (1991), A47, 655-685].                  #
#                                                                            #
# The current version of the core CIF dictionary is obtainable from          #
# ftp://ftp.iucr.org/pub/cif_core.dic.                                       #
#                                                                            #
# Software is freely available for graphical display of the structure(s)     #
# in this CIF. For information consult the CIF software page                 #
# http://www.iucr.org/resources/cif/software.                                #
#                                                                            #
# This file may be used for bona fide research purposes within the           #
# scientific community so long as proper attribution is given to the journal # 
# article from which it was obtained.                                        #
#                                                                            #
##############################################################################
data_I
_audit_creation_method     SHELXL-97
_chemical_name_systematic
;
(<i>E</i>)-1-(3,5-Dimethoxyphenyl)-3-(3-methoxyphenyl)prop-2-en-1-one
;
_chemical_name_common     ?
_chemical_formula_moiety     'C18 H18 O4'
_chemical_formula_sum     'C18 H18 O4'
_chemical_formula_iupac     'C18 H18 O4'
_chemical_formula_weight     298.32
_chemical_melting_point     ?
_symmetry_cell_setting     triclinic
_symmetry_space_group_name_H-M     'P -1'
_symmetry_space_group_name_Hall     '-P 1'
loop_
    _symmetry_equiv_pos_as_xyz
    'x, y, z'
    '-x, -y, -z'
_cell_length_a     8.2402(12)
_cell_length_b     9.1449(14)
_cell_length_c     10.8876(16)
_cell_angle_alpha     95.395(3)
_cell_angle_beta     107.667(3)
_cell_angle_gamma     102.837(3)
_cell_volume     750.61(19)
_cell_formula_units_Z     2
_cell_measurement_reflns_used     1553
_cell_measurement_theta_min     2.32
_cell_measurement_theta_max     27.89
_cell_measurement_temperature     200(2)
_exptl_crystal_description     block
_exptl_crystal_colour     'pale yellow'
_exptl_crystal_size_max     0.33
_exptl_crystal_size_mid     0.26
_exptl_crystal_size_min     0.12
_exptl_crystal_density_diffrn     1.320
_exptl_crystal_density_meas     ?
_exptl_crystal_density_method     'not measured'
_exptl_crystal_F_000     316
_exptl_absorpt_coefficient_mu     0.093
_exptl_absorpt_correction_type     multi-scan
_exptl_absorpt_process_details     '(SADABS; Bruker, 2000)'
_exptl_absorpt_correction_T_min     0.9700
_exptl_absorpt_correction_T_max     0.9890
_exptl_special_details
;
;
_diffrn_ambient_temperature     200(2)
_diffrn_radiation_type     MoK\a
_diffrn_radiation_wavelength     0.71073
_diffrn_radiation_source     'fine-focus sealed tube'
_diffrn_radiation_monochromator     graphite
_diffrn_measurement_device_type     'Bruker SMART CCD'
_diffrn_measurement_method     '\f and \w scans'
_diffrn_detector_area_resol_mean     ?
_diffrn_reflns_number     4383
_diffrn_reflns_av_R_equivalents     0.0278
_diffrn_reflns_av_sigmaI/netI     0.0669
_diffrn_reflns_theta_min     1.99
_diffrn_reflns_theta_max     25.00
_diffrn_reflns_theta_full     25.00
_diffrn_measured_fraction_theta_max     0.992
_diffrn_measured_fraction_theta_full     0.992
_diffrn_reflns_limit_h_min     -7
_diffrn_reflns_limit_h_max     9
_diffrn_reflns_limit_k_min     -9
_diffrn_reflns_limit_k_max     10
_diffrn_reflns_limit_l_min     -12
_diffrn_reflns_limit_l_max     12
_refine_special_details
;
Refinement of <i>F</i>^2^ against ALL reflections. The weighted <i>R</i>-factor
<i>wR</i> and goodness of fit <i>S</i> are based on <i>F</i>^2^, conventional
<i>R</i>-factors <i>R</i> are based on <i>F</i>, with <i>F</i> set to zero for
negative <i>F</i>^2^. The threshold expression of <i>F</i>^2^ >
\s(<i>F</i>^2^) is used only for calculating <i>R</i>-factors(gt) <i>etc</i>.
and is not relevant to the choice of reflections for refinement.
<i>R</i>-factors based on <i>F</i>^2^ are statistically about twice as large
as those based on <i>F</i>, and <i>R</i>- factors based on ALL data will be
even larger.
;
_reflns_number_total     2619
_reflns_number_gt     1531
_reflns_threshold_expression     I>2\s(I)
_refine_ls_structure_factor_coef     Fsqd
_refine_ls_matrix_type     full
_refine_ls_R_factor_all     0.0846
_refine_ls_R_factor_gt     0.0439
_refine_ls_wR_factor_gt     0.0846
_refine_ls_wR_factor_ref     0.1153
_refine_ls_goodness_of_fit_ref     0.984
_refine_ls_restrained_S_all     0.984
_refine_ls_number_reflns     2619
_refine_ls_number_parameters     202
_refine_ls_number_restraints     0
_refine_ls_hydrogen_treatment     constr
_refine_ls_weighting_scheme     calc
_refine_ls_weighting_details
                 'calc w=1/[\s^2^(Fo^2^)+(0.0394P)^2^] where P=(Fo^2^+2Fc^2^)/3'
_atom_sites_solution_hydrogens     geom
_atom_sites_solution_primary     direct
_atom_sites_solution_secondary     difmap
_refine_ls_shift/su_max     0.000
_refine_ls_shift/su_mean     0.000
_refine_diff_density_max     0.202
_refine_diff_density_min     -0.263
_refine_ls_extinction_method     none
_refine_ls_extinction_coef     ?
loop_
    _atom_type_symbol
    _atom_type_description
    _atom_type_scat_dispersion_real
    _atom_type_scat_dispersion_imag
    _atom_type_scat_source
    'C' 'C' 0.0033 0.0016
                         'International Tables Vol C Tables 4.2.6.8 and 6.1.1.4'
    'H' 'H' 0.0000 0.0000
                         'International Tables Vol C Tables 4.2.6.8 and 6.1.1.4'
    'O' 'O' 0.0106 0.0060
                         'International Tables Vol C Tables 4.2.6.8 and 6.1.1.4'
_computing_data_collection     'SMART (Bruker, 2000)'
_computing_cell_refinement     'SAINT (Bruker, 2000)'
_computing_data_reduction     'SAINT (Bruker, 2000)'
_computing_structure_solution     'SHELXTL (Sheldrick, 2008)'
_computing_structure_refinement     'SHELXTL (Sheldrick, 2008)'
_computing_molecular_graphics     'PLATON (Spek, 2009)'
_computing_publication_material     'SHELXTL (Sheldrick, 2008)'
loop_
    _atom_site_type_symbol
    _atom_site_label
    _atom_site_fract_x
    _atom_site_fract_y
    _atom_site_fract_z
    _atom_site_U_iso_or_equiv
    _atom_site_adp_type
    _atom_site_calc_flag
    _atom_site_refinement_flags
    _atom_site_occupancy
    _atom_site_symmetry_multiplicity
    _atom_site_disorder_assembly
    _atom_site_disorder_group
    C C1 0.0722(3) 0.0058(3) 0.7610(2) 0.0354(6) Uani d . 1 1 . .
    O O1 0.0527(2) -0.06317(18) 0.65288(16) 0.0503(5) Uani d . 1 1 . .
    C C2 -0.0008(3) 0.1386(3) 0.7724(2) 0.0385(6) Uani d . 1 1 . .
    H H2 -0.0059 0.1771 0.8549 0.046 Uiso calc R 1 1 . .
    C C3 -0.0595(3) 0.2054(3) 0.6708(2) 0.0355(6) Uani d . 1 1 . .
    H H3 -0.0560 0.1615 0.5893 0.043 Uiso calc R 1 1 . .
    C C4 -0.1290(3) 0.3399(2) 0.6711(2) 0.0338(6) Uani d . 1 1 . .
    C C5 -0.1565(3) 0.4081(3) 0.7811(2) 0.0413(6) Uani d . 1 1 . .
    H H5 -0.1313 0.3665 0.8594 0.050 Uiso calc R 1 1 . .
    C C6 -0.2199(3) 0.5353(3) 0.7760(2) 0.0435(7) Uani d . 1 1 . .
    H H6 -0.2397 0.5798 0.8508 0.052 Uiso calc R 1 1 . .
    C C7 -0.2555(3) 0.6000(3) 0.6635(2) 0.0407(6) Uani d . 1 1 . .
    H H7 -0.2990 0.6879 0.6611 0.049 Uiso calc R 1 1 . .
    C C8 -0.2268(3) 0.5343(3) 0.5553(2) 0.0359(6) Uani d . 1 1 . .
    O O2 -0.2555(2) 0.58787(18) 0.43929(15) 0.0456(5) Uani d . 1 1 . .
    C C9 -0.3268(3) 0.7168(3) 0.4271(2) 0.0462(7) Uani d . 1 1 . .
    H H9A -0.4436 0.6916 0.4371 0.069 Uiso calc R 1 1 . .
    H H9B -0.3375 0.7444 0.3407 0.069 Uiso calc R 1 1 . .
    H H9C -0.2481 0.8028 0.4952 0.069 Uiso calc R 1 1 . .
    C C10 -0.1656(3) 0.4048(2) 0.5588(2) 0.0341(6) Uani d . 1 1 . .
    H H10 -0.1485 0.3597 0.4831 0.041 Uiso calc R 1 1 . .
    C C11 0.1748(3) -0.0419(3) 0.8812(2) 0.0325(6) Uani d . 1 1 . .
    C C12 0.2212(3) -0.1790(2) 0.8674(2) 0.0323(6) Uani d . 1 1 . .
    H H12 0.1800 -0.2429 0.7842 0.039 Uiso calc R 1 1 . .
    C C13 0.3267(3) -0.2205(2) 0.9747(2) 0.0329(6) Uani d . 1 1 . .
    O O3 0.3825(2) -0.35105(17) 0.97449(15) 0.0466(5) Uani d . 1 1 . .
    C C14 0.3448(4) -0.4415(3) 0.8493(2) 0.0493(7) Uani d . 1 1 . .
    H H14A 0.2167 -0.4794 0.8067 0.074 Uiso calc R 1 1 . .
    H H14B 0.3970 -0.5278 0.8611 0.074 Uiso calc R 1 1 . .
    H H14C 0.3951 -0.3791 0.7947 0.074 Uiso calc R 1 1 . .
    C C15 0.3874(3) -0.1279(2) 1.0980(2) 0.0342(6) Uani d . 1 1 . .
    H H15 0.4604 -0.1577 1.1718 0.041 Uiso calc R 1 1 . .
    C C16 0.3407(3) 0.0062(3) 1.1115(2) 0.0321(6) Uani d . 1 1 . .
    O O4 0.3951(2) 0.10519(17) 1.22797(15) 0.0441(5) Uani d . 1 1 . .
    C C17 0.5018(4) 0.0614(3) 1.3408(2) 0.0491(7) Uani d . 1 1 . .
    H H17A 0.4375 -0.0362 1.3542 0.074 Uiso calc R 1 1 . .
    H H17B 0.5295 0.1393 1.4177 0.074 Uiso calc R 1 1 . .
    H H17C 0.6116 0.0510 1.3279 0.074 Uiso calc R 1 1 . .
    C C18 0.2335(3) 0.0503(3) 1.0033(2) 0.0349(6) Uani d . 1 1 . .
    H H18 0.2008 0.1428 1.0131 0.042 Uiso calc R 1 1 . .
loop_
    _atom_site_aniso_label
    _atom_site_aniso_U_11
    _atom_site_aniso_U_22
    _atom_site_aniso_U_33
    _atom_site_aniso_U_12
    _atom_site_aniso_U_13
    _atom_site_aniso_U_23
    C1 0.0339(15) 0.0363(14) 0.0369(15) 0.0102(12) 0.0112(13) 0.0105(12)
    O1 0.0648(14) 0.0511(11) 0.0357(11) 0.0269(10) 0.0094(10) 0.0079(9)
    C2 0.0385(16) 0.0407(15) 0.0398(15) 0.0142(13) 0.0146(13) 0.0088(12)
    C3 0.0323(15) 0.0366(14) 0.0396(15) 0.0115(12) 0.0115(13) 0.0117(11)
    C4 0.0272(14) 0.0336(14) 0.0406(15) 0.0078(11) 0.0114(12) 0.0069(11)
    C5 0.0418(16) 0.0444(15) 0.0401(15) 0.0131(13) 0.0146(14) 0.0118(12)
    C6 0.0485(18) 0.0438(16) 0.0443(16) 0.0163(14) 0.0213(14) 0.0069(13)
    C7 0.0427(17) 0.0354(15) 0.0482(16) 0.0174(13) 0.0158(14) 0.0078(12)
    C8 0.0330(15) 0.0375(15) 0.0388(15) 0.0129(12) 0.0102(13) 0.0113(12)
    O2 0.0589(13) 0.0466(11) 0.0424(11) 0.0297(9) 0.0186(10) 0.0166(8)
    C9 0.0516(18) 0.0417(16) 0.0501(17) 0.0249(14) 0.0123(15) 0.0168(13)
    C10 0.0353(15) 0.0354(14) 0.0342(14) 0.0126(12) 0.0123(12) 0.0081(11)
    C11 0.0292(14) 0.0365(14) 0.0313(14) 0.0071(11) 0.0101(12) 0.0063(11)
    C12 0.0325(14) 0.0287(13) 0.0342(14) 0.0077(11) 0.0096(12) 0.0040(11)
    C13 0.0361(15) 0.0306(13) 0.0360(14) 0.0148(12) 0.0117(12) 0.0110(11)
    O3 0.0637(13) 0.0386(10) 0.0405(10) 0.0267(10) 0.0127(10) 0.0056(8)
    C14 0.0572(19) 0.0384(15) 0.0497(17) 0.0190(14) 0.0129(15) -0.0035(13)
    C15 0.0348(15) 0.0396(15) 0.0300(14) 0.0115(12) 0.0107(12) 0.0112(11)
    C16 0.0325(14) 0.0352(14) 0.0297(13) 0.0101(12) 0.0110(12) 0.0051(11)
    O4 0.0544(12) 0.0433(10) 0.0340(10) 0.0195(9) 0.0105(9) 0.0016(8)
    C17 0.0529(18) 0.0585(18) 0.0314(15) 0.0178(15) 0.0069(14) 0.0031(13)
    C18 0.0347(15) 0.0342(14) 0.0412(15) 0.0135(12) 0.0158(13) 0.0113(12)
_geom_special_details
;
All e.s.d.'s (except the e.s.d. in the dihedral angle between two l.s. planes)
are estimated using the full covariance matrix. The cell e.s.d.'s are taken
into account individually in the estimation of e.s.d.'s in distances, angles
and torsion angles; correlations between e.s.d.'s in cell parameters are only
used when they are defined by crystal symmetry. An approximate (isotropic)
treatment of cell e.s.d.'s is used for estimating e.s.d.'s involving l.s.
planes.
;
loop_
    _geom_bond_atom_site_label_1
    _geom_bond_atom_site_label_2
    _geom_bond_site_symmetry_2
    _geom_bond_distance
    _geom_bond_publ_flag
    C1 O1 . 1.229(2) ?
    C1 C2 . 1.481(3) ?
    C1 C11 . 1.489(3) ?
    C2 C3 . 1.329(3) ?
    C2 H2 . 0.9500 ?
    C3 C4 . 1.467(3) ?
    C3 H3 . 0.9500 ?
    C4 C10 . 1.389(3) ?
    C4 C5 . 1.401(3) ?
    C5 C6 . 1.376(3) ?
    C5 H5 . 0.9500 ?
    C6 C7 . 1.390(3) ?
    C6 H6 . 0.9500 ?
    C7 C8 . 1.379(3) ?
    C7 H7 . 0.9500 ?
    C8 O2 . 1.370(2) ?
    C8 C10 . 1.385(3) ?
    O2 C9 . 1.429(2) ?
    C9 H9A . 0.9800 ?
    C9 H9B . 0.9800 ?
    C9 H9C . 0.9800 ?
    C10 H10 . 0.9500 ?
    C11 C18 . 1.390(3) ?
    C11 C12 . 1.397(3) ?
    C12 C13 . 1.371(3) ?
    C12 H12 . 0.9500 ?
    C13 O3 . 1.371(2) ?
    C13 C15 . 1.400(3) ?
    O3 C14 . 1.433(2) ?
    C14 H14A . 0.9800 ?
    C14 H14B . 0.9800 ?
    C14 H14C . 0.9800 ?
    C15 C16 . 1.373(3) ?
    C15 H15 . 0.9500 ?
    C16 O4 . 1.373(2) ?
    C16 C18 . 1.395(3) ?
    O4 C17 . 1.426(3) ?
    C17 H17A . 0.9800 ?
    C17 H17B . 0.9800 ?
    C17 H17C . 0.9800 ?
    C18 H18 . 0.9500 ?
loop_
    _geom_angle_atom_site_label_1
    _geom_angle_atom_site_label_2
    _geom_angle_atom_site_label_3
    _geom_angle_site_symmetry_1
    _geom_angle_site_symmetry_3
    _geom_angle
    _geom_angle_publ_flag
    O1 C1 C2 . . 120.5(2) ?
    O1 C1 C11 . . 119.6(2) ?
    C2 C1 C11 . . 119.9(2) ?
    C3 C2 C1 . . 122.0(2) ?
    C3 C2 H2 . . 119.0 ?
    C1 C2 H2 . . 119.0 ?
    C2 C3 C4 . . 126.9(2) ?
    C2 C3 H3 . . 116.6 ?
    C4 C3 H3 . . 116.6 ?
    C10 C4 C5 . . 118.3(2) ?
    C10 C4 C3 . . 118.9(2) ?
    C5 C4 C3 . . 122.7(2) ?
    C6 C5 C4 . . 120.1(2) ?
    C6 C5 H5 . . 120.0 ?
    C4 C5 H5 . . 120.0 ?
    C5 C6 C7 . . 121.2(2) ?
    C5 C6 H6 . . 119.4 ?
    C7 C6 H6 . . 119.4 ?
    C8 C7 C6 . . 118.9(2) ?
    C8 C7 H7 . . 120.5 ?
    C6 C7 H7 . . 120.5 ?
    O2 C8 C7 . . 124.4(2) ?
    O2 C8 C10 . . 115.29(19) ?
    C7 C8 C10 . . 120.3(2) ?
    C8 O2 C9 . . 118.08(17) ?
    O2 C9 H9A . . 109.5 ?
    O2 C9 H9B . . 109.5 ?
    H9A C9 H9B . . 109.5 ?
    O2 C9 H9C . . 109.5 ?
    H9A C9 H9C . . 109.5 ?
    H9B C9 H9C . . 109.5 ?
    C8 C10 C4 . . 121.2(2) ?
    C8 C10 H10 . . 119.4 ?
    C4 C10 H10 . . 119.4 ?
    C18 C11 C12 . . 120.0(2) ?
    C18 C11 C1 . . 121.7(2) ?
    C12 C11 C1 . . 118.1(2) ?
    C13 C12 C11 . . 119.5(2) ?
    C13 C12 H12 . . 120.2 ?
    C11 C12 H12 . . 120.2 ?
    C12 C13 O3 . . 125.4(2) ?
    C12 C13 C15 . . 120.8(2) ?
    O3 C13 C15 . . 113.8(2) ?
    C13 O3 C14 . . 116.83(18) ?
    O3 C14 H14A . . 109.5 ?
    O3 C14 H14B . . 109.5 ?
    H14A C14 H14B . . 109.5 ?
    O3 C14 H14C . . 109.5 ?
    H14A C14 H14C . . 109.5 ?
    H14B C14 H14C . . 109.5 ?
    C16 C15 C13 . . 119.6(2) ?
    C16 C15 H15 . . 120.2 ?
    C13 C15 H15 . . 120.2 ?
    C15 C16 O4 . . 123.8(2) ?
    C15 C16 C18 . . 120.3(2) ?
    O4 C16 C18 . . 115.8(2) ?
    C16 O4 C17 . . 117.02(18) ?
    O4 C17 H17A . . 109.5 ?
    O4 C17 H17B . . 109.5 ?
    H17A C17 H17B . . 109.5 ?
    O4 C17 H17C . . 109.5 ?
    H17A C17 H17C . . 109.5 ?
    H17B C17 H17C . . 109.5 ?
    C11 C18 C16 . . 119.7(2) ?
    C11 C18 H18 . . 120.2 ?
    C16 C18 H18 . . 120.2 ?
loop_
    _geom_torsion_atom_site_label_1
    _geom_torsion_atom_site_label_2
    _geom_torsion_atom_site_label_3
    _geom_torsion_atom_site_label_4
    _geom_torsion_site_symmetry_1
    _geom_torsion_site_symmetry_2
    _geom_torsion_site_symmetry_3
    _geom_torsion_site_symmetry_4
    _geom_torsion
    _geom_torsion_publ_flag
    O1 C1 C2 C3 . . . . -12.8(4) ?
    C11 C1 C2 C3 . . . . 165.3(2) ?
    C1 C2 C3 C4 . . . . -177.9(2) ?
    C2 C3 C4 C10 . . . . 172.7(2) ?
    C2 C3 C4 C5 . . . . -5.9(4) ?
    C10 C4 C5 C6 . . . . 0.6(4) ?
    C3 C4 C5 C6 . . . . 179.2(2) ?
    C4 C5 C6 C7 . . . . -0.9(4) ?
    C5 C6 C7 C8 . . . . 0.2(4) ?
    C6 C7 C8 O2 . . . . -179.5(2) ?
    C6 C7 C8 C10 . . . . 0.9(4) ?
    C7 C8 O2 C9 . . . . -2.6(4) ?
    C10 C8 O2 C9 . . . . 177.0(2) ?
    O2 C8 C10 C4 . . . . 179.2(2) ?
    C7 C8 C10 C4 . . . . -1.2(4) ?
    C5 C4 C10 C8 . . . . 0.4(4) ?
    C3 C4 C10 C8 . . . . -178.2(2) ?
    O1 C1 C11 C18 . . . . 165.7(2) ?
    C2 C1 C11 C18 . . . . -12.4(3) ?
    O1 C1 C11 C12 . . . . -10.3(3) ?
    C2 C1 C11 C12 . . . . 171.6(2) ?
    C18 C11 C12 C13 . . . . -0.8(3) ?
    C1 C11 C12 C13 . . . . 175.2(2) ?
    C11 C12 C13 O3 . . . . -179.6(2) ?
    C11 C12 C13 C15 . . . . 0.4(3) ?
    C12 C13 O3 C14 . . . . 7.9(3) ?
    C15 C13 O3 C14 . . . . -172.10(19) ?
    C12 C13 C15 C16 . . . . 0.0(3) ?
    O3 C13 C15 C16 . . . . -180.0(2) ?
    C13 C15 C16 O4 . . . . -179.33(19) ?
    C13 C15 C16 C18 . . . . 0.0(3) ?
    C15 C16 O4 C17 . . . . -2.0(3) ?
    C18 C16 O4 C17 . . . . 178.7(2) ?
    C12 C11 C18 C16 . . . . 0.8(3) ?
    C1 C11 C18 C16 . . . . -175.1(2) ?
    C15 C16 C18 C11 . . . . -0.4(3) ?
    O4 C16 C18 C11 . . . . 178.96(19) ?
loop_
    _geom_hbond_atom_site_label_D
    _geom_hbond_atom_site_label_H
    _geom_hbond_atom_site_label_A
    _geom_hbond_site_symmetry_A
    _geom_hbond_distance_DH
    _geom_hbond_distance_HA
    _geom_hbond_distance_DA
    _geom_hbond_angle_DHA
    C7 H7 O4 2_567 0.95 2.55 3.405(3) 150.5
    C9 H9C O1 1_565 0.98 2.50 3.388(3) 150.1
_iucr_refine_instructions_details
;
TITL DK842 in P-1
CELL 0.71073   8.2402   9.1449  10.8876  95.395 107.667 102.837
ZERR    2.00   0.0012   0.0014   0.0016   0.003   0.003   0.003
LATT 1
SFAC C  H  O
UNIT 36 36 8
OMIT -3 50
L.S. 4
OMIT  4 2 8
OMIT  -7 5 9
OMIT  -7  -3  10
OMIT -7 -4 9
ACTA
BOND $H
FMAP 2
PLAN 10
SIZE 0.33 0.26 0.12
EQIV $2 -x, 1-y, 2-z
EQIV $1 x, 1+y, z
HTAB C7 O4_$2
HTAB C9 O1_$1
CONF
TEMP -73
WGHT      0.0394      0.0000
FVAR       0.61883
MOLE 1
C1    1    0.072155    0.005757    0.760976    11.00000    0.03390    0.03633 =
         0.03694    0.01052    0.01120    0.01014
O1    3    0.052722   -0.063169    0.652886    11.00000    0.06482    0.05114 =
         0.03570    0.00784    0.00941    0.02689
C2    1   -0.000831    0.138574    0.772390    11.00000    0.03852    0.04072 =
         0.03982    0.00874    0.01463    0.01415
AFIX  43
H2    2   -0.005869    0.177138    0.854892    11.00000   -1.20000
AFIX   0
C3    1   -0.059472    0.205429    0.670765    11.00000    0.03228    0.03667 =
         0.03962    0.01171    0.01147    0.01153
AFIX  43
H3    2   -0.056045    0.161525    0.589271    11.00000   -1.20000
AFIX   0
C4    1   -0.128961    0.339887    0.671073    11.00000    0.02725    0.03367 =
         0.04066    0.00694    0.01140    0.00778
C5    1   -0.156470    0.408118    0.781100    11.00000    0.04182    0.04444 =
         0.04010    0.01183    0.01462    0.01308
AFIX  43
H5    2   -0.131303    0.366517    0.859359    11.00000   -1.20000
AFIX   0
C6    1   -0.219902    0.535333    0.775979    11.00000    0.04855    0.04382 =
         0.04427    0.00690    0.02130    0.01625
AFIX  43
H6    2   -0.239692    0.579785    0.850758    11.00000   -1.20000
AFIX   0
C7    1   -0.255540    0.599966    0.663459    11.00000    0.04271    0.03539 =
         0.04827    0.00777    0.01583    0.01743
AFIX  43
H7    2   -0.299000    0.687942    0.661068    11.00000   -1.20000
AFIX   0
C8    1   -0.226790    0.534316    0.555296    11.00000    0.03297    0.03757 =
         0.03882    0.01129    0.01026    0.01288
O2    3   -0.255527    0.587880    0.439289    11.00000    0.05888    0.04663 =
         0.04245    0.01655    0.01863    0.02971
C9    1   -0.326768    0.716783    0.427089    11.00000    0.05161    0.04172 =
         0.05018    0.01674    0.01233    0.02492
AFIX 137
H9A   2   -0.443557    0.691602    0.437038    11.00000   -1.50000
H9B   2   -0.337513    0.744376    0.340690    11.00000   -1.50000
H9C   2   -0.248096    0.802785    0.495171    11.00000   -1.50000
AFIX   0
C10   1   -0.165650    0.404851    0.558806    11.00000    0.03532    0.03547 =
         0.03424    0.00811    0.01232    0.01262
AFIX  43
H10   2   -0.148501    0.359680    0.483106    11.00000   -1.20000
AFIX   0
C11   1    0.174769   -0.041911    0.881179    11.00000    0.02919    0.03651 =
         0.03139    0.00631    0.01013    0.00710
C12   1    0.221211   -0.178989    0.867367    11.00000    0.03248    0.02878 =
         0.03427    0.00395    0.00963    0.00766
AFIX  43
H12   2    0.180017   -0.242897    0.784198    11.00000   -1.20000
AFIX   0
C13   1    0.326651   -0.220550    0.974722    11.00000    0.03610    0.03063 =
         0.03608    0.01101    0.01172    0.01482
O3    3    0.382479   -0.351055    0.974487    11.00000    0.06377    0.03858 =
         0.04057    0.00564    0.01272    0.02668
C14   1    0.344831   -0.441494    0.849340    11.00000    0.05720    0.03845 =
         0.04967   -0.00346    0.01292    0.01897
AFIX 137
H14A  2    0.216677   -0.479433    0.806701    11.00000   -1.50000
H14B  2    0.396979   -0.527807    0.861099    11.00000   -1.50000
H14C  2    0.395094   -0.379079    0.794653    11.00000   -1.50000
AFIX   0
C15   1    0.387378   -0.127896    1.097957    11.00000    0.03482    0.03968 =
         0.03005    0.01123    0.01071    0.01145
AFIX  43
H15   2    0.460435   -0.157663    1.171758    11.00000   -1.20000
AFIX   0
C16   1    0.340744    0.006235    1.111541    11.00000    0.03255    0.03518 =
         0.02968    0.00509    0.01100    0.01012
O4    3    0.395149    0.105188    1.227967    11.00000    0.05449    0.04330 =
         0.03400    0.00161    0.01050    0.01954
C17   1    0.501801    0.061430    1.340756    11.00000    0.05291    0.05854 =
         0.03144    0.00305    0.00685    0.01781
AFIX 137
H17A  2    0.437528   -0.036169    1.354234    11.00000   -1.50000
H17B  2    0.529537    0.139348    1.417665    11.00000   -1.50000
H17C  2    0.611624    0.051044    1.327871    11.00000   -1.50000
AFIX   0
C18   1    0.233510    0.050267    1.003337    11.00000    0.03469    0.03419 =
         0.04129    0.01130    0.01584    0.01352
AFIX  43
H18   2    0.200799    0.142836    1.013124    11.00000   -1.20000
HKLF 4
REM  DK842 in P-1
REM R1 =  0.0440 for   1531 Fo > 4sig(Fo)  and  0.0847 for all   2619 data
REM    202 parameters refined using      0 restraints
END
REM Highest difference peak  0.202,  deepest hole -0.263,  1-sigma level  0.058
Q1    1   0.6553  0.0794  1.3657  11.00000  0.05    0.20
Q2    1  -0.0585 -0.2130  0.5875  11.00000  0.05    0.19
Q3    1  -0.2602  0.5773  1.0208  11.00000  0.05    0.19
Q4    1   0.3082  0.2176  1.0206  11.00000  0.05    0.19
Q5    1  -0.4510  0.5163  0.5872  11.00000  0.05    0.19
Q6    1   0.0619  0.0306  0.9969  11.00000  0.05    0.19
Q7    1   0.3741  0.0151  0.9008  11.00000  0.05    0.18
Q8    1   0.0949 -0.3853  0.8741  11.00000  0.05    0.18
Q9    1   0.2490  0.0507  0.7085  11.00000  0.05    0.18
Q10   1  -0.5594  0.5991  0.4602  11.00000  0.05    0.17
;
data_global
_journal_date_recd_electronic     2013-02-22
_journal_date_accepted     2013-04-02
_journal_name_full     'Acta Crystallographica, Section E'
_journal_year     2013
_journal_volume     69
_journal_issue      5
_journal_page_first     o666
_journal_page_last     o666
_journal_paper_category     QO
_journal_paper_doi     10.1107/S1600536813008982
_journal_coeditor_code     LH5590
_publ_contact_author_name     'Dongsoo Koh'
_publ_contact_author_address
;
Department of Applied Chemistry
Dongduk Women's University
Seoul 136-714
Republic of Korea
;
_publ_contact_author_email     'dskoh@dongduk.ac.kr'
_publ_contact_author_fax     '82-2-940-4193'
_publ_contact_author_phone     '82-2-940-4512'
_publ_section_title
;
(<i>E</i>)-1-(3,5-Dimethoxyphenyl)-3-(3-methoxyphenyl)prop-2-en-1-one
;
loop_
    _publ_author_name
    _publ_author_footnote
    _publ_author_address
    'Ahn, Seunghyun' .
;
Department of Applied Chemistry, Dongduk Women's University, Seoul 136-714,
Republic of Korea
;
    'Lee, Ha-Jin' .
;
Jeonju Center, Korea Basic Science Center (KBSI), Jeonju 561-765,
Republic of Korea
;
    'Lim, Yoongho' .
;
Division of Bioscience and Biotechnology, BMIC, Konkuk University,
Seoul 143-701, Republic of Korea
;
    'Koh, Dongsoo' .
;
Department of Applied Chemistry, Dongduk Women's University, Seoul 136-714,
Republic of Korea
;
