# Supplementary material for: (E)-1-(3,5-Di­meth­oxy­phen­yl)-3-(3-meth­oxy­phen­yl)prop-2-en-1-one
Source: Acta Crystallogr Sect E Struct Rep Online. 2013 Apr 5;69(Pt 5):o666. doi: 10.1107/S1600536813008982 (PMC3647862; doi:10.1107/S1600536813008982)
Supplement: Supplementary file 2 [file e-69-0o666-Isup2.hkl]

# 
# h,k,l, Fc-squared, Fo-squared, sigma(Fo-squared) and status flag 
# 
data_I
_shelx_title ' DK842 in P-1' 
_shelx_refln_list_code          4 
_shelx_F_calc_maximum      155.34 
_exptl_crystal_F_000       316.00 
_reflns_d_resolution_high  0.8409 
 
loop_ 
 _symmetry_equiv_pos_as_xyz 
 'x, y, z' 
 '-x, -y, -z' 
 
_cell_length_a     8.2402 
_cell_length_b     9.1449 
_cell_length_c    10.8876 
_cell_angle_alpha  95.395 
_cell_angle_beta  107.667 
_cell_angle_gamma 102.837 
 
_shelx_F_squared_multiplier     1.000 
 
loop_ 
 _refln_index_h 
 _refln_index_k 
 _refln_index_l 
 _refln_F_squared_calc 
 _refln_F_squared_meas 
 _refln_F_squared_sigma 
 _refln_observed_status 
   1   0   0       35.96       37.99      1.86 o 
   2   0   0     1611.86     1544.44     17.38 o 
   3   0   0      118.70      108.50      5.38 o 
   4   0   0        3.84        2.61      1.59 o 
   5   0   0      205.28      210.07      9.77 o 
   6   0   0        0.57        0.81      1.99 o 
   7   0   0       96.20       99.98      8.45 o 
   8   0   0       10.93       13.56      6.37 o 
   9   0   0        0.04       -0.26      4.60 o 
  -9   1   0        6.26        9.09      7.31 o 
  -8   1   0       32.76       34.53      9.93 o 
  -7   1   0      125.31      143.96      9.73 o 
  -6   1   0        9.06       10.66      3.12 o 
  -5   1   0      116.87      138.80      7.89 o 
  -4   1   0        0.01        0.26      1.25 o 
  -3   1   0      203.81      203.92      7.17 o 
  -2   1   0     1647.55     1626.87     22.15 o 
  -1   1   0      347.14      310.04      7.84 o 
   0   1   0      193.14      184.00      2.86 o 
   1   1   0      509.43      516.76      8.21 o 
   2   1   0     5211.82     5020.04     61.80 o 
   3   1   0     1705.59     1762.49     22.70 o 
   4   1   0        1.34        1.64      1.52 o 
   5   1   0       60.98       58.40      5.67 o 
   6   1   0       22.55       29.98      5.75 o 
   7   1   0        4.61        6.27      4.05 o 
   8   1   0        4.39        1.46      4.07 o 
  -9   2   0        0.44        4.73      5.17 o 
  -8   2   0       30.53       23.93      9.12 o 
  -7   2   0       56.12       55.65      6.49 o 
  -6   2   0       73.07       70.57      6.46 o 
  -5   2   0      397.09      395.04     13.07 o 
  -4   2   0       17.30       14.31      3.47 o 
  -3   2   0       97.57       96.06      4.87 o 
  -2   2   0      340.01      349.40     11.68 o 
  -1   2   0        3.90        2.82      1.49 o 
   0   2   0     2427.12     2296.02     23.72 o 
   1   2   0      137.06      135.41      5.11 o 
   2   2   0      103.20      100.27      5.30 o 
   3   2   0     1067.94     1093.56     21.93 o 
   4   2   0      285.90      289.54     11.26 o 
   5   2   0      534.39      568.35     17.44 o 
   6   2   0        4.25        1.05      3.93 o 
   7   2   0       21.58       14.71      6.48 o 
   8   2   0        3.22        6.56      5.25 o 
  -9   3   0        5.92       -2.35      3.87 o 
  -8   3   0       37.50       31.27     10.32 o 
  -7   3   0      103.16      128.20      9.44 o 
  -6   3   0       38.36       39.35      5.14 o 
  -5   3   0       97.18      103.57      9.35 o 
  -4   3   0      389.30      411.23     11.80 o 
  -3   3   0     1342.37     1476.02     29.49 o 
  -2   3   0       58.78       54.83      5.67 o 
  -1   3   0       64.95       66.42      3.01 o 
   0   3   0       84.49       77.91      3.22 o 
   1   3   0      108.80      106.21      5.27 o 
   2   3   0       73.83       79.27      5.35 o 
   3   3   0      251.56      252.68     14.14 o 
   4   3   0      188.03      185.35      9.76 o 
   5   3   0      585.59      588.43     18.67 o 
   6   3   0        1.10       -1.03      2.35 o 
   7   3   0       70.64       77.61     12.64 o 
  -9   4   0       14.08        1.33      4.47 o 
  -8   4   0      225.34      244.78     22.52 o 
  -7   4   0       25.19       25.45      5.52 o 
  -6   4   0       25.80       15.75      4.02 o 
  -5   4   0      665.90      707.56     22.24 o 
  -4   4   0      131.84      148.42     11.13 o 
  -3   4   0       97.79      106.84      9.14 o 
  -2   4   0      420.52      453.10     11.53 o 
  -1   4   0       52.01       43.63      2.86 o 
   0   4   0      256.31      248.33      7.88 o 
   1   4   0        9.87        9.18      2.42 o 
   2   4   0       12.78        9.16      2.66 o 
   3   4   0        0.17        0.13      1.51 o 
   4   4   0        0.22        1.10      1.96 o 
   5   4   0       13.67       11.93      3.90 o 
   6   4   0        0.13        1.66      2.91 o 
   7   4   0       99.67      100.78     14.78 o 
  -9   5   0        1.50       -4.00      2.90 o 
  -8   5   0       65.54       75.57     13.71 o 
  -7   5   0      227.86      248.34     13.68 o 
  -6   5   0       18.05       19.65      4.39 o 
  -5   5   0        4.95        3.09      1.96 o 
  -4   5   0       13.87        9.09      4.28 o 
  -3   5   0      161.79      164.49     12.41 o 
  -2   5   0      578.94      633.28     16.72 o 
  -1   5   0      973.83     1066.40     14.73 o 
   0   5   0      308.61      319.70      8.70 o 
   1   5   0        2.00        1.05      1.73 o 
   2   5   0       73.23       71.07      6.05 o 
   3   5   0        6.63        5.07      2.78 o 
   4   5   0       39.49       31.37      5.37 o 
   5   5   0       50.40       61.08      7.34 o 
   6   5   0        0.90       -0.47      3.17 o 
  -8   6   0        0.00       -1.96      4.62 o 
  -7   6   0      116.85      127.83     10.74 o 
  -6   6   0       43.50       39.87      5.60 o 
  -5   6   0       27.37       33.49      7.16 o 
  -4   6   0       28.46       24.35      5.98 o 
  -3   6   0       25.31       32.09      4.24 o 
  -2   6   0        9.05       11.06      2.89 o 
  -1   6   0      157.45      167.81      6.56 o 
   0   6   0       24.38       20.96      2.87 o 
   1   6   0      263.74      271.66     11.28 o 
   2   6   0       91.65       87.17      7.25 o 
   3   6   0       22.91       26.39      5.15 o 
   4   6   0       14.62       16.96      4.71 o 
   5   6   0        0.35       -3.82      2.56 o 
   6   6   0        0.19        0.21      5.62 o 
  -8   7   0        3.49        1.31      6.16 o 
  -7   7   0       36.57       39.54      7.03 o 
  -6   7   0       16.72       14.29      4.52 o 
  -5   7   0        5.49        3.47      3.68 o 
  -4   7   0        4.03        3.06      2.35 o 
  -3   7   0        1.05       -0.61      1.76 o 
  -2   7   0        6.81        7.11      2.70 o 
  -1   7   0       14.60       11.52      2.50 o 
   0   7   0        3.16        2.18      2.25 o 
   1   7   0        3.62        2.18      2.55 o 
   2   7   0       29.21       30.10      5.68 o 
   3   7   0       35.71       34.27      9.98 o 
   4   7   0        0.59       -0.55      3.89 o 
   5   7   0        3.72        3.58      7.50 o 
  -7   8   0        2.27        6.64      4.33 o 
  -6   8   0        9.60        8.01      3.87 o 
  -5   8   0       21.92       21.17      4.90 o 
  -4   8   0       40.75       21.79      6.97 o 
  -3   8   0       46.93       41.64      8.52 o 
  -2   8   0       13.93        9.35      4.99 o 
  -1   8   0        0.11        0.29      2.59 o 
   0   8   0        8.89        6.32      4.78 o 
   1   8   0       28.71       22.26      8.05 o 
   2   8   0       66.79       66.22     12.15 o 
   3   8   0       11.47       15.54      8.15 o 
   4   8   0      138.08      177.05     20.64 o 
  -7   9   0       12.22        7.93      6.01 o 
  -6   9   0        6.79       -0.57      4.21 o 
  -5   9   0        3.06        5.59      4.83 o 
  -4   9   0      141.36      126.72     15.44 o 
  -3   9   0       49.01       53.99     10.34 o 
  -2   9   0      135.91      118.12     14.86 o 
  -1   9   0        9.78       11.18      6.27 o 
   0   9   0        4.47        2.38      4.83 o 
   1   9   0       15.88       17.29      8.02 o 
   2   9   0        3.88        3.74      5.59 o 
  -5  10   0        4.56       -4.10      3.63 o 
  -4  10   0        0.29        0.10      3.66 o 
  -3  10   0        1.24        0.21      3.68 o 
  -2  10   0        0.17        2.14      4.15 o 
  -1  10   0       11.04        1.83      5.83 o 
   0  10   0        0.30       -0.42      5.15 o 
   1  10   0       12.16       -0.99      4.13 o 
  -1 -10   1        0.52       -1.75      4.10 o 
   2 -10   1       56.59       44.25     12.22 o 
   3 -10   1        1.02        1.31      4.36 o 
   4 -10   1       28.80       26.54      9.27 o 
   5 -10   1       10.16       13.43      7.76 o 
  -3  -9   1       40.74       52.87     13.17 o 
  -2  -9   1        4.48        3.87      6.22 o 
  -1  -9   1        0.62        1.18      4.23 o 
   0  -9   1       32.18       27.19      9.40 o 
   1  -9   1       67.22       67.84     11.96 o 
   2  -9   1       11.93        9.35      5.54 o 
   3  -9   1       14.91       17.45      7.00 o 
   4  -9   1        5.01        4.65      3.92 o 
   5  -9   1        0.04       -2.72      2.98 o 
  -4  -8   1       11.70        8.78      7.24 o 
  -3  -8   1        0.48       -0.50      4.57 o 
  -2  -8   1        6.61        4.81      4.68 o 
  -1  -8   1       14.62       16.43      4.59 o 
   0  -8   1        1.59        1.59      2.30 o 
   1  -8   1       16.88       13.61      4.07 o 
   2  -8   1       68.36       80.22     11.55 o 
   3  -8   1       27.37       23.77      7.76 o 
   4  -8   1       14.00       16.09      6.53 o 
   5  -8   1       62.67       58.98     10.34 o 
   6  -8   1        0.89        1.13      2.89 o 
   7  -8   1        0.05       -1.62      3.30 o 
  -5  -7   1        0.63       -3.21      5.04 o 
  -4  -7   1       37.90       37.56      6.34 o 
  -3  -7   1       41.64       38.96      6.34 o 
  -2  -7   1        2.93        4.34      2.90 o 
  -1  -7   1       35.09       34.22      5.23 o 
   0  -7   1        2.48        2.80      2.34 o 
   1  -7   1       63.46       79.33      6.94 o 
   2  -7   1        9.63        6.45      2.44 o 
   3  -7   1       44.01       37.78      4.74 o 
   4  -7   1      206.25      213.56     11.68 o 
   5  -7   1       76.42       58.93      9.59 o 
   6  -7   1        2.57        4.42      3.18 o 
   7  -7   1       82.13       84.22     13.24 o 
   8  -7   1       11.23       20.14      9.64 o 
  -6  -6   1        0.29       -2.71      3.17 o 
  -5  -6   1        4.36        2.92      3.32 o 
  -4  -6   1       40.74       40.25      6.18 o 
  -3  -6   1        6.17        5.49      3.11 o 
  -2  -6   1       13.81       10.12      3.42 o 
  -1  -6   1       49.69       52.17      5.51 o 
   0  -6   1      230.43      242.94     10.69 o 
   1  -6   1        8.49        6.68      1.82 o 
   2  -6   1       11.77       12.71      2.86 o 
   3  -6   1       47.31       56.64      5.54 o 
   4  -6   1       14.87        9.53      4.47 o 
   5  -6   1       69.23       71.41      7.09 o 
   6  -6   1       75.40       66.87      7.37 o 
   7  -6   1        7.40        7.44      5.67 o 
   8  -6   1       10.40       11.62      8.44 o 
  -7  -5   1       16.39       18.29      8.62 o 
  -6  -5   1        2.04        4.23      3.43 o 
  -5  -5   1       36.82       37.67      6.23 o 
  -4  -5   1       13.09       10.59      3.74 o 
  -3  -5   1        6.65        6.83      2.95 o 
  -2  -5   1      158.79      159.47      8.75 o 
  -1  -5   1        2.98        0.86      1.67 o 
   0  -5   1      571.46      596.80     10.75 o 
   1  -5   1       21.59       21.63      2.37 o 
   2  -5   1       55.91       64.34      6.63 o 
   3  -5   1      345.17      344.28     18.39 o 
   4  -5   1       91.67       88.13      9.87 o 
   5  -5   1       27.78       28.93      4.42 o 
   6  -5   1      618.72      722.62     30.27 o 
   7  -5   1      288.69      344.75     22.39 o 
   8  -5   1        1.27       -1.96      4.81 o 
  -7  -4   1       56.37       62.48     11.91 o 
  -6  -4   1       39.43       33.38      6.15 o 
  -5  -4   1       55.33       58.56      6.48 o 
  -4  -4   1        2.76        3.85      2.38 o 
  -3  -4   1        8.53        6.08      2.48 o 
  -2  -4   1       30.35       22.17      3.55 o 
  -1  -4   1      203.04      213.47      8.68 o 
   0  -4   1      202.96      193.83      5.44 o 
   1  -4   1     2434.25     2673.90     30.99 o 
   2  -4   1      253.52      269.36     14.29 o 
   3  -4   1       65.43       75.60      8.10 o 
   4  -4   1       49.84       49.20      4.84 o 
   5  -4   1        0.03        0.39      2.38 o 
   6  -4   1       49.44       52.35      8.36 o 
   7  -4   1       13.94       14.81      4.80 o 
   8  -4   1       18.96       19.88      8.80 o 
   9  -4   1        9.51       -2.14      4.07 o 
  -8  -3   1        1.86        2.32      5.62 o 
  -7  -3   1      143.50      133.01     15.99 o 
  -6  -3   1       92.07       89.60      8.07 o 
  -5  -3   1        2.14        1.47      2.03 o 
  -4  -3   1        8.29        8.17      2.83 o 
  -3  -3   1       28.91       27.60      3.78 o 
  -2  -3   1        8.24        4.87      1.89 o 
  -1  -3   1      196.71      180.36      6.97 o 
   0  -3   1      755.72      728.87     14.79 o 
   1  -3   1      126.29      129.08      5.79 o 
   2  -3   1       79.90       62.98      6.35 o 
   3  -3   1      859.89      881.56     17.36 o 
   4  -3   1       71.04       65.28      7.52 o 
   5  -3   1       85.13       86.25      9.25 o 
   6  -3   1        0.22        0.29      1.94 o 
   7  -3   1       11.41       11.61      4.44 o 
   8  -3   1        3.36        0.84      5.07 o 
   9  -3   1       45.11       19.98      9.04 o 
  -8  -2   1        6.93        6.87      5.30 o 
  -7  -2   1        7.45       13.53      6.58 o 
  -6  -2   1        7.50        6.16      2.62 o 
  -5  -2   1      294.75      318.99     12.46 o 
  -4  -2   1     1387.47     1461.16     23.88 o 
  -3  -2   1      997.59     1002.19     17.66 o 
  -2  -2   1       45.65       44.15      3.56 o 
  -1  -2   1       89.45       86.71      4.22 o 
   0  -2   1      333.70      326.87      4.95 o 
   1  -2   1       74.63       68.02      5.41 o 
   2  -2   1       12.67       14.89      2.56 o 
   3  -2   1        0.06       -0.26      1.49 o 
   4  -2   1        3.34        2.85      2.43 o 
   5  -2   1      180.19      176.55     12.56 o 
   6  -2   1      101.21      113.52      8.41 o 
   7  -2   1        0.95        2.38      2.48 o 
   8  -2   1        3.06        8.62      5.80 o 
   9  -2   1        1.25        9.43      6.40 o 
  -8  -1   1        1.51        2.27      4.18 o 
  -7  -1   1       62.90       55.61     10.61 o 
  -6  -1   1        8.08        9.06      3.11 o 
  -5  -1   1        0.95        1.77      1.80 o 
  -4  -1   1      380.83      366.13     11.01 o 
  -3  -1   1      124.55      111.59      5.39 o 
  -2  -1   1    24129.75    19461.12    349.03 o 
  -1  -1   1       14.99       17.61      1.70 o 
   0  -1   1     1581.32     1519.78     25.87 o 
   1  -1   1     1272.15     1215.02     28.37 o 
   2  -1   1     1088.04     1030.83     20.84 o 
   3  -1   1      172.23      172.98      9.87 o 
   4  -1   1       30.78       28.97      4.96 o 
   5  -1   1      453.85      485.38     15.54 o 
   6  -1   1       74.96       76.49      7.43 o 
   7  -1   1        1.27        1.80      2.36 o 
   8  -1   1       17.79       24.79      8.75 o 
  -9   0   1       33.80       34.77     11.96 o 
  -8   0   1       14.78       16.01      7.11 o 
  -7   0   1      103.22      115.95     13.90 o 
  -6   0   1        7.48        5.80      2.63 o 
  -5   0   1       89.75       81.07      7.50 o 
  -4   0   1     1235.24     1270.00     18.95 o 
  -3   0   1      409.92      397.70      8.78 o 
  -2   0   1       45.00       47.53      2.36 o 
   0   0   1       33.92       31.81      1.42 o 
   1   0   1     2224.36     2125.40     25.47 o 
   2   0   1       52.13       49.16      4.88 o 
   3   0   1      145.94      138.31     10.62 o 
   4   0   1       33.22       37.81      4.21 o 
   5   0   1      266.58      286.76     18.59 o 
   6   0   1       31.21       32.06      4.86 o 
   7   0   1        2.33        1.70      2.48 o 
   8   0   1        9.93       12.59      6.53 o 
  -9   1   1        4.99        3.60      5.75 o 
  -8   1   1       21.05       15.52      7.18 o 
  -7   1   1       18.50       28.32      8.41 o 
  -6   1   1        0.10        0.94      1.80 o 
  -5   1   1        4.30        3.93      1.87 o 
  -4   1   1       25.44       27.14      3.10 o 
  -3   1   1      134.96      129.87      5.04 o 
  -2   1   1     3029.78     2924.20     92.50 o 
  -1   1   1      479.55      464.20      7.81 o 
   0   1   1     2147.33     2012.32     16.07 o 
   1   1   1     7127.99     6562.00     76.46 o 
   2   1   1       94.38       89.35      4.85 o 
   3   1   1      433.46      423.12     22.36 o 
   4   1   1        2.85        2.35      1.80 o 
   5   1   1       29.32       23.68      4.37 o 
   6   1   1       17.40       13.61      4.01 o 
   7   1   1       21.40       18.03      4.94 o 
   8   1   1        0.01        1.96      4.52 o 
  -9   2   1       37.09        3.89      5.77 o 
  -8   2   1       33.96       41.17     10.14 o 
  -7   2   1       77.61       67.86     10.79 o 
  -6   2   1       34.63       33.06      4.38 o 
  -5   2   1       60.97       63.65      5.08 o 
  -4   2   1        0.44        0.23      1.04 o 
  -3   2   1        1.84        1.71      1.36 o 
  -2   2   1     1423.20     1388.88     21.79 o 
  -1   2   1     1011.36      957.26     12.97 o 
   0   2   1      282.50      299.28      4.83 o 
   1   2   1      482.42      470.63      9.47 o 
   2   2   1      705.73      718.13     15.54 o 
   3   2   1     1434.15     1496.18     36.64 o 
   4   2   1       24.84       25.59      4.08 o 
   5   2   1       14.13       10.86      3.53 o 
   6   2   1        3.36        1.84      2.59 o 
   7   2   1        7.21        9.14      4.03 o 
   8   2   1        7.51        5.72      6.32 o 
  -9   3   1        5.35        1.54      5.64 o 
  -8   3   1        6.97        5.02      5.46 o 
  -7   3   1      156.82      174.20     16.77 o 
  -6   3   1       82.67       87.22      6.80 o 
  -5   3   1      115.85      116.37      7.13 o 
  -3   3   1      356.62      372.18     14.03 o 
  -2   3   1       30.34       28.37      2.91 o 
  -1   3   1       73.25       72.73      4.31 o 
   0   3   1      920.59      924.17     10.57 o 
   1   3   1      154.84      146.77      6.01 o 
   2   3   1       34.09       31.03      3.71 o 
   3   3   1        0.08        0.76      1.66 o 
   4   3   1        8.36        5.64      2.65 o 
   5   3   1      137.65      139.95      9.71 o 
   6   3   1       58.33       61.48      7.45 o 
   7   3   1        0.18       -1.32      3.03 o 
  -8   4   1       91.82      120.00     15.59 o 
  -7   4   1        8.67        6.67      5.58 o 
  -6   4   1       21.59       24.02      4.36 o 
  -5   4   1       62.74       57.88      4.32 o 
  -4   4   1      215.20      240.34     13.40 o 
  -3   4   1     1424.50     1576.14     33.17 o 
  -2   4   1     1417.66     1570.84     22.42 o 
  -1   4   1       27.86       23.45      2.93 o 
   0   4   1       66.32       57.39      3.28 o 
   1   4   1        0.61        0.83      1.36 o 
   2   4   1      473.82      470.51     13.46 o 
   3   4   1      184.90      182.23      9.60 o 
   4   4   1        0.35       -0.37      1.91 o 
   5   4   1      152.43      164.24     11.00 o 
   6   4   1        1.21        2.14      3.19 o 
   7   4   1        3.68        5.12      5.96 o 
  -8   5   1       10.17       11.47      6.95 o 
  -7   5   1        4.79        4.69      3.11 o 
  -6   5   1       46.70       41.48      4.28 o 
  -5   5   1        9.52       10.24      4.31 o 
  -4   5   1       22.99       25.31      5.30 o 
  -3   5   1      208.28      209.94      9.38 o 
  -2   5   1        8.84       13.71      2.76 o 
  -1   5   1      244.12      240.41      9.67 o 
   0   5   1      299.91      311.87      9.30 o 
   1   5   1       36.95       40.20      4.28 o 
   2   5   1       16.74       10.63      3.13 o 
   3   5   1        4.45        6.12      2.95 o 
   4   5   1       15.35       16.42      4.69 o 
   5   5   1       24.00       28.21      6.10 o 
   6   5   1        0.80        0.21      3.41 o 
  -9   6   1        0.41       -0.26      6.19 o 
  -8   6   1       21.62       13.82      7.78 o 
  -7   6   1        4.14        2.58      2.37 o 
  -6   6   1       36.66       32.66      4.92 o 
  -5   6   1       26.86       25.76      6.11 o 
  -4   6   1       71.48       77.59      6.63 o 
  -3   6   1        0.81       -0.03      1.45 o 
  -2   6   1       65.78       70.31      5.89 o 
  -1   6   1        0.54        0.67      1.51 o 
   0   6   1      145.97      141.46      7.83 o 
   1   6   1        9.39        9.88      3.05 o 
   2   6   1       14.59       14.02      3.77 o 
   3   6   1        1.88        1.54      2.55 o 
   4   6   1       29.74       24.66      8.52 o 
   5   6   1        1.21        1.36      5.43 o 
  -8   7   1       12.15       14.26      8.12 o 
  -7   7   1        0.05        0.08      2.43 o 
  -6   7   1       34.33       31.71      7.21 o 
  -5   7   1        3.74        0.54      1.91 o 
  -4   7   1        7.05        6.05      2.70 o 
  -3   7   1        1.59        3.56      2.05 o 
  -2   7   1      150.33      149.90      9.08 o 
  -1   7   1        4.47        3.44      2.87 o 
   0   7   1       77.96       69.46      6.75 o 
   1   7   1        1.86        0.97      2.85 o 
   2   7   1      225.53      239.09     20.56 o 
   3   7   1       15.17       13.17      7.16 o 
   4   7   1       13.91       16.64      8.54 o 
  -8   8   1        2.06       -1.07      5.56 o 
  -7   8   1        0.07        0.21      2.73 o 
  -6   8   1       78.29       71.17      7.87 o 
  -5   8   1        4.71        1.80      2.50 o 
  -4   8   1       45.82       37.56      9.90 o 
  -3   8   1       86.17       89.84      7.77 o 
  -2   8   1       19.99       15.54      4.13 o 
  -1   8   1        3.51        3.80      2.62 o 
   0   8   1       54.95       59.74     10.94 o 
   1   8   1       70.05       73.32     12.38 o 
   2   8   1      106.43      103.78     15.12 o 
   3   8   1       24.35       21.84      9.61 o 
  -7   9   1        1.08        4.07      5.09 o 
  -6   9   1        7.67        7.99      5.12 o 
  -5   9   1        0.13        2.51      4.13 o 
  -4   9   1        8.43        8.02      5.09 o 
  -3   9   1       85.39       87.48     13.24 o 
  -2   9   1       19.78       15.86      7.42 o 
  -1   9   1        7.73       11.89      6.19 o 
   0   9   1       25.60       33.30     10.79 o 
   1   9   1       49.45       49.16     11.65 o 
   2   9   1       10.99       -1.52      4.41 o 
  -5  10   1        9.03       14.68      7.44 o 
  -4  10   1        1.92        3.29      5.07 o 
  -3  10   1        2.98       -0.86      3.79 o 
  -2  10   1       12.62       14.13      6.90 o 
  -1  10   1       44.75       53.73     11.42 o 
   0  10   1        0.07       -3.66      3.34 o 
  -1 -10   2       25.79       -1.15      5.17 o 
   0 -10   2        0.59        4.70      6.09 o 
   1 -10   2        1.92       -3.37      4.28 o 
   2 -10   2       44.84       52.43     11.31 o 
   3 -10   2        3.67        5.62      4.49 o 
   4 -10   2        2.03       13.03      7.08 o 
   5 -10   2        4.03        4.34      5.12 o 
  -3  -9   2        0.95        3.76      6.37 o 
  -2  -9   2        0.30       -1.38      4.28 o 
  -1  -9   2        0.02       -3.27      3.42 o 
   0  -9   2       33.52       36.30      6.26 o 
   1  -9   2       35.39       30.57      5.54 o 
   2  -9   2       13.28       14.58      6.92 o 
   3  -9   2        5.20        5.09      4.36 o 
   4  -9   2       10.81       13.56      6.74 o 
   5  -9   2        9.93       12.88      6.40 o 
   6  -9   2        6.45        7.10      4.77 o 
  -4  -8   2        2.09        0.94      5.88 o 
  -3  -8   2        0.85        1.42      3.01 o 
  -2  -8   2        0.00        1.11      2.28 o 
  -1  -8   2       13.29       14.91      4.60 o 
   0  -8   2        3.15        2.99      2.82 o 
   1  -8   2        2.21        1.97      2.78 o 
   2  -8   2      109.56      104.93     13.22 o 
   3  -8   2       11.94        4.62      3.42 o 
   4  -8   2        0.89        0.68      3.11 o 
   6  -8   2       25.04       26.14      6.49 o 
   7  -8   2        9.74       11.89      8.15 o 
  -5  -7   2        6.43        4.31      4.08 o 
  -4  -7   2        0.00       -2.29      2.54 o 
  -3  -7   2       14.47       13.68      4.36 o 
  -2  -7   2       30.02       27.93      5.24 o 
  -1  -7   2        9.01        5.94      2.80 o 
   0  -7   2        2.29        1.23      2.37 o 
   1  -7   2        2.93        1.43      2.20 o 
   2  -7   2        7.39        5.75      3.74 o 
   3  -7   2       24.27       28.58      6.82 o 
   4  -7   2        8.46        7.55      4.91 o 
   5  -7   2       11.22       10.46      4.18 o 
   6  -7   2        3.88        3.01      3.31 o 
   7  -7   2        1.88       -2.72      4.39 o 
  -6  -6   2        3.79        3.87      5.09 o 
  -5  -6   2        0.02        0.29      2.52 o 
  -4  -6   2        0.99        0.83      2.63 o 
  -3  -6   2       19.14       20.60      4.82 o 
  -2  -6   2      107.75      106.90      8.02 o 
  -1  -6   2      106.13      100.42      7.59 o 
   0  -6   2       15.59       18.25      3.96 o 
   1  -6   2        3.30        2.34      1.25 o 
   2  -6   2      171.15      161.26     10.14 o 
   3  -6   2        0.20        2.43      2.56 o 
   5  -6   2      660.15      680.62     26.38 o 
   6  -6   2       13.10       16.59      6.69 o 
   7  -6   2       55.73       50.28     11.15 o 
   8  -6   2       12.58       11.91      7.68 o 
  -7  -5   2       18.51       19.75      8.86 o 
  -6  -5   2        0.89        4.55      4.52 o 
  -5  -5   2        0.01        1.91      2.68 o 
  -4  -5   2        6.55        8.10      3.02 o 
  -3  -5   2       10.07        7.00      2.95 o 
  -2  -5   2       22.74       21.40      5.21 o 
  -1  -5   2      879.89      897.91     19.80 o 
   0  -5   2       50.03       49.00      4.87 o 
   1  -5   2       17.70       19.34      2.24 o 
   2  -5   2      464.28      477.53     21.68 o 
   3  -5   2      311.92      320.77     18.42 o 
   4  -5   2       15.38        9.66      3.24 o 
   5  -5   2      168.04      159.80     10.27 o 
   6  -5   2      346.14      392.24     23.69 o 
   7  -5   2        5.28        4.34      4.86 o 
   8  -5   2        2.29        5.37      4.35 o 
  -7  -4   2       69.47       58.38     11.75 o 
  -6  -4   2       24.28       18.70      7.34 o 
  -5  -4   2        0.03        1.71      2.22 o 
  -4  -4   2        9.82        9.58      3.10 o 
  -3  -4   2        5.14        2.95      2.08 o 
  -2  -4   2      115.35      123.07      7.22 o 
  -1  -4   2       38.90       34.50      4.07 o 
   0  -4   2      107.01       95.41      5.91 o 
   1  -4   2      102.88      103.10      3.86 o 
   2  -4   2        0.46        2.61      2.27 o 
   3  -4   2        1.09        2.13      1.57 o 
   4  -4   2      102.35      110.35      7.66 o 
   5  -4   2       70.65       75.46      9.66 o 
   6  -4   2       86.39       92.10     11.65 o 
   7  -4   2      161.53      191.03     17.40 o 
   8  -4   2       14.50       15.63      5.74 o 
  -8  -3   2        5.90        7.76      6.09 o 
  -7  -3   2       29.72       39.23      8.93 o 
  -6  -3   2      120.79      110.33      8.48 o 
  -5  -3   2      222.67      232.93     11.00 o 
  -4  -3   2        4.88        1.92      1.87 o 
  -3  -3   2       51.72       46.63      4.54 o 
  -2  -3   2      660.71      656.26     14.37 o 
  -1  -3   2       81.11       86.97      5.09 o 
   0  -3   2        3.48        3.18      1.46 o 
   1  -3   2      242.30      216.14      8.10 o 
   2  -3   2       34.61       28.93      3.41 o 
   3  -3   2       33.75       39.24      4.14 o 
   4  -3   2      147.72      137.27     11.36 o 
   5  -3   2      215.36      225.06     15.73 o 
   6  -3   2       15.12       15.57      6.03 o 
   7  -3   2        1.44        0.13      2.47 o 
   8  -3   2       26.56       29.24      6.93 o 
  -8  -2   2        0.29       -1.78      3.42 o 
  -7  -2   2        2.15        4.00      3.97 o 
  -6  -2   2       53.56       50.26      5.66 o 
  -5  -2   2       40.09       38.17      4.65 o 
  -4  -2   2      546.90      551.17     13.97 o 
  -3  -2   2       27.23       22.05      2.99 o 
  -2  -2   2      583.94      587.73     11.77 o 
  -1  -2   2      713.33      692.64     16.20 o 
   0  -2   2     2121.92     2020.22     20.79 o 
   1  -2   2      123.88      118.52      4.50 o 
   2  -2   2      433.60      436.49     16.22 o 
   3  -2   2      758.24      829.75     24.58 o 
   4  -2   2       25.70       23.43      5.07 o 
   5  -2   2       21.61       17.27      5.54 o 
   6  -2   2       25.72       30.28      5.18 o 
   7  -2   2       10.49       11.86      4.31 o 
   8  -2   2        0.00        7.08      5.56 o 
  -9  -1   2       37.60       36.57     11.49 o 
  -8  -1   2        5.00        5.83      5.30 o 
  -7  -1   2       19.99       12.15      6.50 o 
  -6  -1   2      114.87      114.96      7.51 o 
  -5  -1   2      164.07      162.86      7.74 o 
  -4  -1   2        6.56        6.71      2.38 o 
  -3  -1   2      205.03      192.39      6.37 o 
  -2  -1   2     9229.09     8573.50     80.21 o 
  -1  -1   2      546.67      513.69      8.50 o 
   0  -1   2       39.29       32.10      1.57 o 
   1  -1   2      204.58      186.40      9.01 o 
   2  -1   2        8.27        8.07      2.85 o 
   3  -1   2     1138.86     1198.35     29.05 o 
   4  -1   2      110.82      114.07     10.19 o 
   5  -1   2       34.96       39.66      5.20 o 
   6  -1   2        3.26        3.30      2.70 o 
   7  -1   2        3.85        2.64      4.34 o 
   8  -1   2        1.98        0.31      4.15 o 
  -9   0   2        7.13        7.60      6.63 o 
  -8   0   2        0.33        2.30      4.26 o 
  -7   0   2        7.89        9.40      4.94 o 
  -6   0   2        0.77        2.47      1.80 o 
  -5   0   2        1.43        2.71      2.46 o 
  -4   0   2      187.91      184.18     10.59 o 
  -3   0   2      252.07      249.00      5.27 o 
  -2   0   2     5477.08     5161.91     47.70 o 
  -1   0   2     2648.32     2508.62     19.25 o 
   0   0   2      147.41      133.18      3.49 o 
   1   0   2      224.35      223.50      9.95 o 
   2   0   2      141.88      133.40      8.91 o 
   3   0   2       23.34       19.93      4.83 o 
   4   0   2       65.71       68.16      5.95 o 
   5   0   2        0.96        1.23      2.04 o 
   6   0   2        1.42       -0.51      2.23 o 
   7   0   2        0.98       -0.31      2.60 o 
   8   0   2        0.30       -1.62      4.13 o 
  -9   1   2       37.17        6.01      7.29 o 
  -8   1   2        1.64        1.20      4.39 o 
  -7   1   2        8.96        7.11      5.15 o 
  -6   1   2        9.75        8.70      2.49 o 
  -5   1   2        2.41        3.43      1.57 o 
  -4   1   2      527.56      553.50     10.30 o 
  -3   1   2       39.77       38.58      2.41 o 
  -2   1   2       22.19       19.52      1.68 o 
  -1   1   2      143.89      129.89      3.29 o 
   0   1   2     2514.08     2331.04     21.39 o 
   1   1   2      354.94      329.31     13.06 o 
   2   1   2       85.25       89.14      5.29 o 
   3   1   2      223.06      231.13      9.57 o 
   4   1   2       11.32        9.02      2.85 o 
   5   1   2        6.11        3.45      2.47 o 
   6   1   2        0.67        2.20      2.61 o 
   7   1   2       12.09        7.68      3.97 o 
   8   1   2       20.11       26.07      9.66 o 
  -9   2   2        0.68        6.27      6.16 o 
  -8   2   2       23.85       19.85      8.18 o 
  -7   2   2       19.36       12.56      6.03 o 
  -6   2   2       89.48       93.76      6.29 o 
  -5   2   2      233.02      215.00     11.87 o 
  -4   2   2      233.88      235.54      5.86 o 
  -3   2   2        0.36        0.40      0.88 o 
  -2   2   2      604.12      610.93      8.74 o 
  -1   2   2        0.19        0.15      0.49 o 
   0   2   2       34.16       37.43      1.76 o 
   1   2   2        3.83        2.12      1.18 o 
   2   2   2       14.29       11.81      3.08 o 
   3   2   2        8.47        9.35      2.66 o 
   4   2   2       24.80       24.55      4.37 o 
   5   2   2       36.77       38.67      5.58 o 
   6   2   2       11.32       17.91      5.00 o 
   7   2   2        4.95        3.13      3.69 o 
  -9   3   2        6.48       10.71      7.71 o 
  -8   3   2       51.23       55.46     11.05 o 
  -7   3   2        6.68        8.62      5.56 o 
  -6   3   2        0.34        0.22      1.68 o 
  -5   3   2      322.31      324.49      8.42 o 
  -4   3   2      806.04      879.51     16.28 o 
  -3   3   2       45.54       43.61      3.54 o 
  -2   3   2      479.96      472.00      8.33 o 
  -1   3   2       42.24       42.02      3.65 o 
   0   3   2      578.93      570.21     13.60 o 
   1   3   2      143.58      147.00      6.12 o 
   2   3   2       56.31       56.79      4.94 o 
   3   3   2      482.83      525.58     15.58 o 
   4   3   2       16.05       16.26      4.22 o 
   5   3   2        0.16        1.69      2.50 o 
   6   3   2        5.95        3.96      3.49 o 
   7   3   2       23.22       24.58      6.59 o 
  -9   4   2       31.87       29.80     10.81 o 
  -8   4   2       29.60       34.79     10.32 o 
  -7   4   2        7.70        4.23      4.44 o 
  -6   4   2        7.16        6.44      2.17 o 
  -5   4   2       70.72       73.25      9.77 o 
  -4   4   2      454.94      490.98     25.42 o 
  -3   4   2        1.18       -0.17      0.98 o 
  -2   4   2       87.55       81.36     10.03 o 
  -1   4   2        7.77        7.92      2.29 o 
   0   4   2      228.66      225.01      5.52 o 
   1   4   2        0.01        0.92      1.34 o 
   2   4   2        0.16       -0.31      1.51 o 
   3   4   2      163.81      170.86      9.59 o 
   4   4   2        9.60        9.85      3.63 o 
   5   4   2        4.63        4.88      3.09 o 
   6   4   2       29.01       32.00      7.15 o 
  -9   5   2       27.90       29.44     11.23 o 
  -8   5   2       21.64       18.42      8.57 o 
  -7   5   2       27.02       29.86      8.72 o 
  -6   5   2       10.60       14.20      3.08 o 
  -5   5   2        3.85        5.15      2.27 o 
  -4   5   2        8.22        9.67      2.90 o 
  -3   5   2       57.81       51.48      5.02 o 
  -2   5   2       21.26       24.41      3.57 o 
  -1   5   2        0.87        0.16      1.20 o 
   0   5   2       20.07       19.55      2.47 o 
   1   5   2        6.58        6.89      2.36 o 
   2   5   2       79.84       84.83      6.53 o 
   3   5   2        1.35        0.92      2.47 o 
   4   5   2        9.27       12.07      4.30 o 
   5   5   2        0.80        3.16      4.83 o 
   6   5   2        0.05       -3.60      5.88 o 
  -9   6   2        0.89        1.31      6.11 o 
  -8   6   2        6.48        6.43      6.61 o 
  -7   6   2        2.89        3.06      4.70 o 
  -6   6   2       11.60        9.83      3.56 o 
  -5   6   2        2.11        3.32      1.90 o 
  -4   6   2       89.19       95.32     11.72 o 
  -3   6   2       29.46       28.13      4.29 o 
  -2   6   2       15.96       12.97      4.62 o 
  -1   6   2      274.22      275.34     12.08 o 
   0   6   2       17.05       14.51      3.60 o 
   1   6   2       53.74       53.73      9.22 o 
   2   6   2       34.59       43.02      8.88 o 
   3   6   2        6.90        6.14      5.30 o 
   4   6   2        0.05        0.44      4.15 o 
   5   6   2        2.45        2.04      6.03 o 
  -8   7   2        7.46        3.97      6.09 o 
  -7   7   2        2.32        1.36      5.07 o 
  -6   7   2        0.09        1.14      2.03 o 
  -5   7   2       98.64       79.91     11.11 o 
  -4   7   2       14.57       13.03      3.83 o 
  -3   7   2        1.68        2.37      1.99 o 
  -2   7   2       12.61       12.37      3.60 o 
  -1   7   2       91.88       85.92      7.42 o 
   0   7   2      103.04       93.60      8.08 o 
   1   7   2      114.13      113.39     14.37 o 
   2   7   2       55.78       61.33     11.55 o 
   3   7   2       10.99       14.16      7.50 o 
   4   7   2        0.58        0.03      5.80 o 
  -8   8   2        3.82        0.10      5.88 o 
  -7   8   2        1.62        4.88      3.66 o 
  -6   8   2       38.00       47.17      6.79 o 
  -5   8   2      132.48      127.96     10.01 o 
  -4   8   2       69.41       58.81      6.71 o 
  -3   8   2        6.15        7.29      3.14 o 
  -2   8   2       55.85       51.44      6.26 o 
  -1   8   2       90.59       89.17      8.18 o 
   0   8   2        2.01       -1.25      3.68 o 
   1   8   2      124.28      150.88     17.61 o 
   3   8   2        1.74        2.48      5.59 o 
  -7   9   2        2.84        3.90      5.68 o 
  -6   9   2        0.02        3.08      3.46 o 
  -5   9   2        0.05       -1.02      3.71 o 
  -4   9   2       29.31       13.56      7.05 o 
  -3   9   2       11.29        5.93      4.57 o 
  -2   9   2        0.11        0.94      3.63 o 
  -1   9   2       12.62       23.95      8.49 o 
   0   9   2        0.81        1.75      5.15 o 
   1   9   2        3.01        0.60      5.28 o 
   2   9   2        0.01        0.71      4.26 o 
  -5  10   2       29.00       40.88     11.68 o 
  -4  10   2        0.06       -0.99      4.26 o 
  -3  10   2        0.44       -2.82      3.34 o 
  -2  10   2        2.48        0.73      3.89 o 
  -1  10   2        1.35        3.76      5.33 o 
   0  10   2       16.96       -1.46      4.86 o 
  -1 -10   3       15.00        9.66      6.95 o 
   0 -10   3        6.52        2.79      5.85 o 
   1 -10   3        1.29       -1.54      4.34 o 
   2 -10   3        1.00       -1.41      5.02 o 
   3 -10   3        8.45       13.87      6.74 o 
   4 -10   3        0.23       -4.15      2.77 o 
  -3  -9   3        5.14        5.17      6.97 o 
  -2  -9   3        0.04        0.83      3.06 o 
  -1  -9   3       75.27       87.24      8.88 o 
   0  -9   3       15.43        8.75      4.74 o 
   1  -9   3        5.53        6.36      3.48 o 
   2  -9   3        6.96        6.14      5.90 o 
   3  -9   3        6.46        3.37      4.02 o 
   4  -9   3        6.41       11.57      6.48 o 
   5  -9   3        5.51        6.51      4.26 o 
   6  -9   3        9.22        9.53      5.55 o 
  -4  -8   3        4.57        1.38      3.82 o 
  -3  -8   3        2.77        3.19      3.39 o 
  -2  -8   3       16.31       23.47      5.58 o 
  -1  -8   3       32.60       28.34      6.00 o 
   0  -8   3       30.84       22.09      5.28 o 
   1  -8   3       33.40       38.93      6.07 o 
   2  -8   3        0.80        1.62      3.81 o 
   3  -8   3       15.76       11.00      5.30 o 
   4  -8   3       58.28       58.09     10.45 o 
   5  -8   3       23.67       23.18      6.18 o 
   6  -8   3        2.73        4.69      4.33 o 
   7  -8   3        0.06       -0.47      5.96 o 
  -5  -7   3        9.85       12.15      4.92 o 
  -4  -7   3       10.70       10.45      4.22 o 
  -3  -7   3       11.25       12.87      4.29 o 
  -2  -7   3        9.93       10.41      3.59 o 
  -1  -7   3        0.00       -1.04      1.95 o 
   0  -7   3       81.30       82.95      7.53 o 
   1  -7   3       39.67       37.54      5.59 o 
   2  -7   3      133.13      122.41     13.61 o 
   3  -7   3      416.86      437.46     25.52 o 
   4  -7   3        2.30        1.32      2.49 o 
   5  -7   3       58.28       56.10      7.60 o 
   6  -7   3       60.74       72.07     13.14 o 
   7  -7   3        8.10        9.74      7.60 o 
  -6  -6   3        1.54        2.19      4.18 o 
  -5  -6   3        0.23       -3.35      2.44 o 
  -4  -6   3        0.00        0.09      2.31 o 
  -3  -6   3      146.58      155.69     10.10 o 
  -2  -6   3      133.14      141.44      9.33 o 
  -1  -6   3        9.48        9.38      3.20 o 
   0  -6   3      135.13      137.85      8.81 o 
   1  -6   3      258.68      276.54     12.46 o 
   2  -6   3       25.29       27.29      3.51 o 
   3  -6   3      231.43      217.96     16.93 o 
   4  -6   3     1705.95     1873.50     36.21 o 
   5  -6   3       15.64       18.20      4.81 o 
   6  -6   3        0.36        1.80      4.13 o 
   7  -6   3        1.45        2.66      5.38 o 
  -7  -5   3        2.03        1.36      5.25 o 
  -6  -5   3        0.92        2.14      4.52 o 
  -5  -5   3        8.68        6.65      3.25 o 
  -4  -5   3       19.42       26.10      4.79 o 
  -3  -5   3      145.78      145.67      9.08 o 
  -2  -5   3        0.13       -0.12      1.55 o 
  -1  -5   3       54.29       49.77      5.17 o 
   0  -5   3        4.78        3.60      2.52 o 
   1  -5   3        6.80        1.56      1.73 o 
   2  -5   3       11.00       11.23      4.57 o 
   3  -5   3       21.04       20.47      4.28 o 
   4  -5   3      219.10      210.15     11.61 o 
   5  -5   3       29.80       27.22      7.99 o 
   6  -5   3       54.98       48.43      9.90 o 
   7  -5   3       79.30       86.64     13.43 o 
   8  -5   3        0.02        1.67      6.19 o 
  -8  -4   3        7.15        1.80      5.77 o 
  -7  -4   3        2.80        4.18      5.12 o 
  -6  -4   3        0.07        1.59      3.50 o 
  -5  -4   3        0.01        1.49      2.10 o 
  -4  -4   3       26.18       25.45      4.28 o 
  -3  -4   3      100.51       94.72      6.77 o 
  -2  -4   3        0.24        0.44      1.47 o 
  -1  -4   3      323.05      314.64     11.13 o 
   0  -4   3        0.20       -0.29      1.12 o 
   1  -4   3        6.29        4.68      2.06 o 
   2  -4   3       58.38       49.34      5.00 o 
   3  -4   3      477.67      491.57     15.85 o 
   4  -4   3        4.09        1.88      2.77 o 
   5  -4   3        0.27        2.48      3.34 o 
   6  -4   3        3.01        5.43      4.78 o 
   7  -4   3       35.93       36.36     10.03 o 
   8  -4   3        4.24        1.99      3.76 o 
  -8  -3   3        2.72       -0.47      4.81 o 
  -7  -3   3        2.65        6.71      5.04 o 
  -6  -3   3       15.06       12.56      5.38 o 
  -5  -3   3      111.43      110.28      7.46 o 
  -4  -3   3       96.69       94.85      6.58 o 
  -3  -3   3       10.42        7.62      2.44 o 
  -2  -3   3        4.48        2.88      1.73 o 
  -1  -3   3       17.56       16.04      2.82 o 
   0  -3   3      561.93      606.02     13.96 o 
   1  -3   3      238.63      252.48      9.54 o 
   2  -3   3        4.89        6.71      2.29 o 
   3  -3   3      114.22      116.11     10.71 o 
   4  -3   3        0.05        0.91      2.22 o 
   5  -3   3       28.51       22.07      6.79 o 
   6  -3   3        0.09       -0.89      3.16 o 
   7  -3   3        0.43        0.81      2.57 o 
   8  -3   3       61.85       63.12      8.99 o 
  -8  -2   3        0.84       -0.89      3.34 o 
  -7  -2   3       60.71       53.34     10.24 o 
  -6  -2   3        0.00        0.84      2.98 o 
  -5  -2   3        9.64        8.68      2.69 o 
  -4  -2   3     3079.44     3074.49     31.10 o 
  -3  -2   3        0.24       -0.13      1.08 o 
  -2  -2   3       15.60       13.73      2.32 o 
  -1  -2   3      705.96      729.84      9.19 o 
   0  -2   3      104.00       97.07      4.19 o 
   1  -2   3      265.64      280.37      7.59 o 
   2  -2   3       78.31       88.19      8.44 o 
   3  -2   3      469.50      502.79     20.98 o 
   4  -2   3      107.37      115.59     11.08 o 
   5  -2   3       12.64       11.02      4.94 o 
   6  -2   3        0.16        0.10      3.00 o 
   7  -2   3       29.48       32.93      6.84 o 
   8  -2   3        9.90       10.94      5.32 o 
  -9  -1   3       13.08       10.66      6.58 o 
  -8  -1   3       10.39       12.38      7.00 o 
  -7  -1   3       48.91       52.48      9.90 o 
  -6  -1   3       13.05       15.25      5.83 o 
  -5  -1   3        3.67        2.81      1.67 o 
  -4  -1   3     2036.60     2076.60     21.04 o 
  -3  -1   3      128.27      132.66      5.52 o 
  -2  -1   3      123.27      121.86      4.58 o 
  -1  -1   3     1478.63     1521.67     15.05 o 
   0  -1   3      349.68      326.55      6.54 o 
   1  -1   3       21.66       21.24      3.84 o 
   2  -1   3      342.26      358.93     16.01 o 
   3  -1   3      621.09      648.44     23.67 o 
   4  -1   3       24.43       27.74      5.88 o 
   5  -1   3        4.96        4.47      3.55 o 
   6  -1   3        8.46        8.84      3.47 o 
   7  -1   3       13.62       12.08      4.52 o 
   8  -1   3        0.69        3.23      4.06 o 
  -9   0   3        4.93        0.63      4.31 o 
  -8   0   3        0.01       -0.44      3.68 o 
  -7   0   3        5.82        7.31      4.91 o 
  -6   0   3       42.76       53.71      9.19 o 
  -5   0   3      215.90      225.55      9.89 o 
  -4   0   3       85.49       78.39      8.52 o 
  -3   0   3      325.44      332.42     14.58 o 
  -2   0   3     1456.73     1370.23     23.76 o 
  -1   0   3      700.28      703.25     11.32 o 
   0   0   3       42.05       45.10      2.60 o 
   1   0   3      666.25      647.63     19.41 o 
   2   0   3      101.57       90.72      8.36 o 
   3   0   3        0.81       -0.91      1.57 o 
   4   0   3        1.33       -0.08      2.09 o 
   5   0   3      118.30      128.35      9.37 o 
   6   0   3       23.81       20.93      5.11 o 
   7   0   3        0.06       -0.20      2.98 o 
   8   0   3        6.66       12.39      5.57 o 
  -9   1   3        0.65       -0.97      4.49 o 
  -8   1   3       29.34       25.96      9.35 o 
  -7   1   3       83.53       80.95     11.78 o 
  -6   1   3       31.07       33.44      8.57 o 
  -5   1   3        5.03        4.96      3.29 o 
  -4   1   3       57.08       53.52      6.74 o 
  -3   1   3      646.58      655.93     12.79 o 
  -2   1   3       97.07       96.30      3.43 o 
  -1   1   3        0.29        0.28      0.68 o 
   0   1   3      716.17      690.00     13.42 o 
   1   1   3      159.23      139.28      9.66 o 
   2   1   3        5.53        3.55      2.87 o 
   3   1   3       94.72       91.88      6.66 o 
   4   1   3       16.40       13.80      3.69 o 
   5   1   3       11.59       14.22      4.04 o 
   6   1   3        3.04        0.18      2.52 o 
   7   1   3        1.91        4.30      3.79 o 
  -9   2   3       13.30       19.98      9.61 o 
  -8   2   3        8.39        7.86      6.06 o 
  -7   2   3       24.70       18.57      6.95 o 
  -6   2   3       91.03      102.13     11.47 o 
  -5   2   3        6.06        8.46      2.01 o 
  -4   2   3       50.96       46.54      3.37 o 
  -3   2   3       85.18       84.68      4.24 o 
  -2   2   3      139.18      140.66      4.46 o 
  -1   2   3       79.67       85.02      2.90 o 
   0   2   3      475.82      492.72     12.56 o 
   1   2   3      640.78      692.24     35.47 o 
   2   2   3      452.34      456.51     13.60 o 
   3   2   3        0.48        0.69      1.49 o 
   4   2   3        4.58        5.15      2.64 o 
   5   2   3       12.92       11.42      4.06 o 
   6   2   3       58.55       60.09      7.90 o 
   7   2   3        5.16        2.49      3.87 o 
  -9   3   3        0.21       -2.53      4.60 o 
  -8   3   3       53.14       45.06     10.06 o 
  -7   3   3       18.75       23.27      7.94 o 
  -6   3   3      346.18      364.08     20.77 o 
  -5   3   3       91.08       97.75      5.80 o 
  -4   3   3       74.84       79.17      4.98 o 
  -3   3   3       98.04       89.45      4.26 o 
  -2   3   3       56.25       54.02      2.91 o 
  -1   3   3       19.20       23.38      3.14 o 
   0   3   3      797.64      812.06     17.79 o 
   1   3   3      546.60      610.93     30.26 o 
   2   3   3       80.06       78.79      5.80 o 
   3   3   3        5.18        3.71      2.36 o 
   4   3   3        7.78        6.31      3.11 o 
   5   3   3       56.13       70.68      7.83 o 
   6   3   3       36.68       35.65      7.38 o 
  -9   4   3        5.04        2.35      6.16 o 
  -8   4   3       34.08       41.01     11.26 o 
  -7   4   3        6.90        7.86      5.12 o 
  -6   4   3       43.36       37.24      3.49 o 
  -5   4   3      151.53      157.94      7.98 o 
  -4   4   3        0.00       -0.04      1.06 o 
  -3   4   3        6.80        8.91      1.89 o 
  -2   4   3       74.89       71.85      4.42 o 
  -1   4   3        5.91        5.81      2.16 o 
   0   4   3        6.16        5.86      2.30 o 
   1   4   3       12.48       12.36      2.55 o 
   2   4   3       13.76       12.55      3.05 o 
   3   4   3       74.91       83.43      7.23 o 
   4   4   3        1.42        1.40      2.68 o 
   5   4   3       19.51       27.19      5.94 o 
   6   4   3        0.74       -4.23      4.55 o 
  -9   5   3        7.26        5.25      7.11 o 
  -8   5   3        5.41        4.31      5.51 o 
  -7   5   3        2.39        3.00      4.15 o 
  -6   5   3       23.91       25.01      4.31 o 
  -5   5   3      184.91      177.00      8.21 o 
  -4   5   3       37.63       34.69      3.41 o 
  -3   5   3      683.34      708.13     15.52 o 
  -2   5   3       67.04       59.14      5.89 o 
  -1   5   3        5.20        6.59      2.43 o 
   0   5   3        6.74        7.04      2.51 o 
   1   5   3       27.90       22.36      6.97 o 
   2   5   3       26.93       15.54      6.06 o 
   3   5   3        1.43        2.40      3.79 o 
   4   5   3       14.54       19.90      7.86 o 
   5   5   3       28.96       30.46     10.55 o 
  -9   6   3        1.25        1.72      6.50 o 
  -8   6   3        8.00       10.55      6.63 o 
  -7   6   3       15.66       13.95      6.58 o 
  -6   6   3        1.74        1.27      1.82 o 
  -5   6   3       24.66       21.22      3.59 o 
  -4   6   3       91.66       91.97      5.54 o 
  -3   6   3      245.62      234.17     11.52 o 
  -2   6   3       18.56       17.51      4.07 o 
  -1   6   3      177.25      182.20     10.41 o 
   0   6   3      137.14      137.81      9.43 o 
   1   6   3        8.42        6.45      4.88 o 
   2   6   3        0.50        0.81      3.50 o 
   3   6   3        6.07        5.75      5.30 o 
   4   6   3        0.19       -1.96      4.96 o 
  -8   7   3       20.20       28.37     10.29 o 
  -7   7   3       62.22       54.03      7.55 o 
  -6   7   3       37.76       34.88      5.52 o 
  -5   7   3       39.27       39.14      5.77 o 
  -4   7   3       40.17       32.97      5.18 o 
  -3   7   3        7.29        5.33      2.80 o 
  -2   7   3       15.57       15.12      4.13 o 
  -1   7   3       17.09       10.73      3.64 o 
   0   7   3      744.86      802.39     24.20 o 
   1   7   3        0.02        0.00      4.02 o 
   2   7   3       18.70       20.53      8.33 o 
   3   7   3       17.60       22.83      9.06 o 
   4   7   3        7.56        1.44      4.81 o 
  -8   8   3        0.97       -1.33      5.43 o 
  -7   8   3        0.00       -0.50      4.13 o 
  -6   8   3       44.19       39.08      6.54 o 
  -5   8   3        7.27       10.88      4.43 o 
  -4   8   3        2.64        1.30      2.34 o 
  -3   8   3       17.00       22.17      5.43 o 
  -2   8   3       52.88       69.86      7.68 o 
  -1   8   3      124.29      123.12     10.14 o 
   0   8   3        5.38        7.18      5.20 o 
  -7   9   3       35.79       53.86     12.56 o 
  -6   9   3        4.36        0.95      3.43 o 
  -5   9   3        5.90       12.95      4.75 o 
  -4   9   3        0.13       -1.00      2.95 o 
  -3   9   3       12.59        7.95      4.04 o 
  -2   9   3        9.01        9.75      4.09 o 
  -1   9   3        0.29        3.63      4.10 o 
   0   9   3       19.69       31.79     10.74 o 
   1   9   3        2.22        0.81      3.53 o 
  -5  10   3        0.64        1.99      4.73 o 
  -4  10   3       14.60       14.26      7.55 o 
  -3  10   3        5.73       17.32      8.31 o 
  -2  10   3        0.48        4.39      4.99 o 
  -1  10   3        0.08        2.01      4.75 o 
  -1 -10   4       27.69       15.88      8.41 o 
   0 -10   4        0.49        0.81      3.61 o 
   1 -10   4        3.23        0.86      3.60 o 
   2 -10   4        0.48       -2.19      4.47 o 
   3 -10   4        1.31        5.09      5.56 o 
  -3  -9   4       62.56       72.76      9.26 o 
  -2  -9   4       71.66       83.78      9.26 o 
  -1  -9   4        4.74        4.44      3.62 o 
   0  -9   4        0.59        1.42      2.87 o 
   1  -9   4       17.89       16.92      5.20 o 
   2  -9   4       32.27       42.84     11.81 o 
   3  -9   4       11.84       12.36      6.27 o 
   4  -9   4       16.74       14.79      5.65 o 
   5  -9   4        1.59        0.97      3.70 o 
  -4  -8   4        4.10        4.62      3.74 o 
  -3  -8   4        7.98        9.34      4.38 o 
  -2  -8   4        0.08        3.28      2.68 o 
  -1  -8   4       81.43       87.78      8.58 o 
   0  -8   4      476.35      534.96     20.29 o 
   1  -8   4      125.96      140.61     16.27 o 
   2  -8   4       24.27       17.24      7.44 o 
   3  -8   4       20.01       22.88      7.73 o 
   4  -8   4       19.45       13.60      5.04 o 
   5  -8   4        0.73        2.44      3.55 o 
   6  -8   4        0.00        1.38      5.54 o 
  -5  -7   4        9.17        5.64      5.41 o 
  -4  -7   4       41.03       40.36      7.51 o 
  -3  -7   4       14.69       19.70      4.97 o 
  -2  -7   4        2.66        2.19      2.41 o 
  -1  -7   4       12.34       10.61      3.58 o 
   0  -7   4      127.87      120.77      9.11 o 
   1  -7   4      106.39      110.14     12.96 o 
   2  -7   4     1909.14     2045.73     55.51 o 
   4  -7   4       47.11       40.65      6.60 o 
   5  -7   4        2.56        1.81      2.79 o 
   6  -7   4        2.20        2.19      5.04 o 
   7  -7   4       15.15       15.05      8.88 o 
  -6  -6   4       14.35        8.96      6.43 o 
  -5  -6   4       50.89       51.90     10.29 o 
  -4  -6   4        3.96        3.03      3.03 o 
  -3  -6   4      106.61      100.63     12.96 o 
  -2  -6   4       17.58       20.37      4.40 o 
  -1  -6   4        0.44        1.18      1.79 o 
   0  -6   4      145.77      151.88      9.68 o 
   1  -6   4       28.91       26.65      5.21 o 
   2  -6   4       49.24       38.37      7.81 o 
   3  -6   4      160.70      142.44     10.27 o 
   4  -6   4       26.56       22.24      5.28 o 
   5  -6   4      227.92      234.20     20.43 o 
   6  -6   4       17.74       17.63      8.10 o 
   7  -6   4       27.25       27.79     10.34 o 
  -7  -5   4        1.12        0.81      4.39 o 
  -6  -5   4        7.12        4.39      4.78 o 
  -5  -5   4        3.51        3.54      2.72 o 
  -4  -5   4        4.99        8.66      3.01 o 
  -3  -5   4       39.52       41.14      5.10 o 
  -2  -5   4       10.51        8.58      2.98 o 
  -1  -5   4        3.78        3.25      2.02 o 
   0  -5   4        1.97        2.36      1.78 o 
   1  -5   4       55.37       46.66      5.24 o 
   2  -5   4      120.24      112.48      8.20 o 
   3  -5   4        0.02       -0.73      1.57 o 
   4  -5   4      107.89      110.68     13.06 o 
   5  -5   4      517.72      558.27     29.67 o 
   6  -5   4       14.94       17.40      7.42 o 
   7  -5   4       71.00       76.82     13.79 o 
  -8  -4   4       15.90       21.68      9.04 o 
  -7  -4   4       47.25       57.78     11.10 o 
  -6  -4   4       21.34       17.66      6.97 o 
  -5  -4   4       57.52       64.26      6.27 o 
  -4  -4   4      113.21      111.71      7.67 o 
  -3  -4   4       69.60       71.63      6.06 o 
  -2  -4   4       38.87       40.02      4.57 o 
  -1  -4   4       12.09       17.36      3.63 o 
   0  -4   4        1.18        0.03      1.37 o 
   1  -4   4       91.25       97.92      5.71 o 
   2  -4   4      186.48      187.37      9.92 o 
   3  -4   4       53.74       51.41      8.12 o 
   4  -4   4       49.86       44.82      8.54 o 
   5  -4   4        1.02        1.78      3.40 o 
   6  -4   4      106.50      107.20     14.11 o 
   7  -4   4      205.83      240.97     21.84 o 
  -8  -3   4        1.03        2.38      4.94 o 
  -7  -3   4       11.54        8.46      5.98 o 
  -6  -3   4      324.01      304.13     22.10 o 
  -5  -3   4        0.02       -0.34      1.67 o 
  -4  -3   4       39.03       38.68      4.46 o 
  -3  -3   4      501.23      500.63     13.58 o 
  -2  -3   4      194.88      206.06      8.65 o 
  -1  -3   4       63.72       68.55      3.20 o 
   0  -3   4      200.25      196.47      7.05 o 
   1  -3   4      501.99      539.17     12.18 o 
   2  -3   4       35.87       44.46      6.84 o 
   3  -3   4        7.22        8.59      4.00 o 
   4  -3   4       69.64       67.76      9.64 o 
   5  -3   4        0.17        1.04      3.42 o 
   6  -3   4        0.58       -0.52      3.40 o 
   7  -3   4        0.18       -1.15      4.15 o 
  -8  -2   4        2.59        2.90      4.05 o 
  -7  -2   4        2.36        2.27      3.50 o 
  -6  -2   4      343.85      365.86     23.20 o 
  -5  -2   4       63.98       62.70      4.90 o 
  -4  -2   4      604.02      627.47     13.41 o 
  -3  -2   4      517.84      519.09     11.93 o 
  -2  -2   4        0.89        1.94      1.30 o 
  -1  -2   4      139.04      148.63      4.69 o 
   0  -2   4      440.46      439.84      8.58 o 
   1  -2   4     3256.94     3527.50     36.10 o 
   2  -2   4      346.53      369.88     18.13 o 
   3  -2   4        2.67        1.28      2.14 o 
   4  -2   4        0.68        0.26      2.32 o 
   5  -2   4        8.57       10.27      5.15 o 
   6  -2   4       19.19       18.70      7.31 o 
   7  -2   4       17.04       16.23      5.55 o 
  -9  -1   4        1.44       -2.72      4.02 o 
  -8  -1   4        1.22       -0.26      4.00 o 
  -7  -1   4      104.91      110.47     14.26 o 
  -6  -1   4        5.77        3.03      3.16 o 
  -5  -1   4      348.13      364.05     20.61 o 
  -4  -1   4       26.92       26.47      2.42 o 
  -3  -1   4      219.93      227.84      6.59 o 
  -2  -1   4       89.28       89.32      3.78 o 
  -1  -1   4      102.26       95.23      4.73 o 
   0  -1   4        7.66        4.25      1.34 o 
   1  -1   4        7.68       11.15      3.63 o 
   2  -1   4       31.73       28.92      5.35 o 
   3  -1   4      235.70      259.15     16.35 o 
   4  -1   4      112.51      114.54     11.94 o 
   5  -1   4       20.18       18.44      6.61 o 
   6  -1   4        0.00        0.82      2.49 o 
   7  -1   4        0.01        0.32      3.33 o 
  -9   0   4       15.36        2.59      4.88 o 
  -8   0   4        0.05        0.71      3.63 o 
  -7   0   4        2.76       -1.85      2.77 o 
  -6   0   4      147.20      152.58     14.52 o 
  -5   0   4      234.31      244.68     16.35 o 
  -4   0   4      228.13      245.91     14.63 o 
  -3   0   4       31.78       25.83      4.68 o 
  -2   0   4      115.62      106.41      3.97 o 
  -1   0   4       67.33       63.16      3.28 o 
   0   0   4       10.06       11.63      1.81 o 
   1   0   4       14.60        9.64      3.50 o 
   2   0   4        9.31        5.33      2.98 o 
   3   0   4       36.26       44.12      7.13 o 
   4   0   4      112.73      105.87     11.81 o 
   5   0   4        3.79        3.20      2.60 o 
   6   0   4        0.10        2.35      3.06 o 
   7   0   4       23.63       25.49      6.73 o 
  -9   1   4        0.25       -2.14      4.02 o 
  -8   1   4        0.16        1.72      4.55 o 
  -7   1   4        0.29       -0.42      2.72 o 
  -6   1   4       10.76       14.34      5.62 o 
  -5   1   4        0.22        1.44      2.01 o 
  -4   1   4      529.92      555.63     20.95 o 
  -3   1   4       60.50       66.44      3.12 o 
  -2   1   4      820.01      861.58     13.16 o 
  -1   1   4      146.33      153.63      4.96 o 
   0   1   4      714.56      701.50     15.34 o 
   1   1   4        0.18       -0.29      1.91 o 
   2   1   4       28.13       20.95      5.15 o 
   3   1   4        2.11        0.99      2.53 o 
   4   1   4       51.89       49.88      6.22 o 
   5   1   4        7.15        5.40      3.00 o 
   6   1   4      246.30      260.64     15.25 o 
   7   1   4        1.57        5.85      4.82 o 
  -9   2   4       24.67       26.51     10.61 o 
  -8   2   4       28.75       20.14      8.41 o 
  -7   2   4       56.14       45.22      9.46 o 
  -6   2   4      181.41      180.24     14.84 o 
  -5   2   4      145.72      156.68     12.41 o 
  -4   2   4        5.41        3.76      1.38 o 
  -3   2   4        8.32       12.69      1.86 o 
  -2   2   4     1957.30     2097.93     18.47 o 
  -1   2   4      349.26      371.95      7.93 o 
   0   2   4       96.84       83.56      7.46 o 
   1   2   4      157.15      143.54     11.62 o 
   2   2   4        0.22        0.43      1.60 o 
   3   2   4       75.52       70.52      6.49 o 
   4   2   4        9.75        9.48      3.63 o 
   5   2   4       23.11       22.95      5.60 o 
   6   2   4      167.03      199.17     13.84 o 
  -9   3   4       13.50       14.55      8.52 o 
  -8   3   4       56.10       71.65     13.17 o 
  -7   3   4       76.22       74.21     11.15 o 
  -6   3   4       61.68       71.86      9.72 o 
  -5   3   4       27.88       27.11      3.44 o 
  -4   3   4      185.56      186.20      6.54 o 
  -3   3   4       72.34       68.31      3.84 o 
  -2   3   4       33.64       29.78      2.40 o 
  -1   3   4       21.70       21.44      3.26 o 
   0   3   4      196.82      199.87      5.11 o 
   1   3   4      902.19     1006.90     37.88 o 
   2   3   4        7.10        6.73      2.50 o 
   3   3   4       56.60       57.48      6.16 o 
   4   3   4       39.04       50.43      9.22 o 
   5   3   4        9.04        9.41      4.04 o 
   6   3   4       40.13       47.94      7.90 o 
  -9   4   4        3.56        1.12      5.80 o 
  -8   4   4      104.01      126.64     15.49 o 
  -7   4   4      251.83      262.57     19.62 o 
  -6   4   4       86.56       84.74      6.79 o 
  -5   4   4      238.57      236.33      8.33 o 
  -4   4   4       41.24       38.62      3.48 o 
  -3   4   4       21.48       16.79      3.29 o 
  -2   4   4       44.75       45.47      4.77 o 
  -1   4   4       72.86       76.84      6.25 o 
   0   4   4      109.50      112.91      7.93 o 
   1   4   4       37.92       36.41      3.90 o 
   2   4   4      134.67      153.19      9.29 o 
   3   4   4      193.48      217.36     18.89 o 
   4   4   4        0.20       -0.60      3.74 o 
   5   4   4        0.13        1.44      5.02 o 
  -9   5   4        4.82        3.29      6.14 o 
  -8   5   4       27.47       28.60      9.72 o 
  -7   5   4       63.49       66.79     10.71 o 
  -6   5   4      176.47      184.18      8.39 o 
  -5   5   4      414.85      419.74     11.75 o 
  -4   5   4        9.29        6.77      2.03 o 
  -3   5   4        4.31        2.89      1.33 o 
  -2   5   4        8.10        5.14      2.30 o 
  -1   5   4      191.27      187.40     15.95 o 
   0   5   4       53.61       43.77      5.36 o 
   1   5   4       25.26       22.36      7.31 o 
   2   5   4        1.43       -0.99      2.69 o 
   3   5   4        8.05        9.19      5.64 o 
   4   5   4        1.94        2.56      5.69 o 
   5   5   4       51.63       66.95     14.13 o 
  -9   6   4       13.12        7.34      7.71 o 
  -8   6   4        1.47        7.81      6.40 o 
  -7   6   4      115.75      126.07     16.34 o 
  -6   6   4        9.28        8.12      2.71 o 
  -5   6   4       58.69       49.61      6.12 o 
  -4   6   4        6.17        5.66      2.83 o 
  -3   6   4      146.17      143.61      9.59 o 
  -2   6   4     1162.27     1195.03     27.31 o 
  -1   6   4       21.77       25.03      4.72 o 
   0   6   4      110.71      127.39      9.64 o 
   1   6   4       60.35       56.84     10.76 o 
   2   6   4       18.58       19.70      7.73 o 
   3   6   4        0.44        0.47      4.47 o 
   4   6   4       10.36        6.84      6.30 o 
  -8   7   4       40.34       38.24     12.12 o 
  -7   7   4       24.18       17.63      7.94 o 
  -6   7   4        8.97        6.50      3.22 o 
  -5   7   4        2.45        0.82      2.27 o 
  -4   7   4      227.12      231.47     12.83 o 
  -3   7   4      437.53      469.00     18.21 o 
  -2   7   4        2.01        1.35      2.42 o 
  -1   7   4      900.15      947.72     31.45 o 
   0   7   4       23.88       21.72      5.29 o 
   1   7   4        2.34        3.06      4.65 o 
   2   7   4        0.09        1.04      4.70 o 
   3   7   4        1.80       -1.12      4.55 o 
  -7   8   4        1.56        3.03      5.98 o 
  -6   8   4       17.82       14.94      5.06 o 
  -5   8   4        0.35       -1.99      2.43 o 
  -4   8   4        7.69        8.77      3.76 o 
  -3   8   4       20.44       22.38      5.59 o 
  -2   8   4      105.14      124.91     10.44 o 
  -1   8   4        2.63        1.73      2.70 o 
   0   8   4       20.84       24.79      8.72 o 
   1   8   4        0.13       -1.25      5.07 o 
   2   8   4       29.14       -0.76      4.36 o 
  -6   9   4       26.02       37.39      7.11 o 
  -5   9   4        1.52        5.62      4.05 o 
  -4   9   4        5.26        3.50      3.55 o 
  -3   9   4        5.47        2.10      3.52 o 
  -2   9   4       12.40       16.60      5.38 o 
  -1   9   4        1.80       -0.81      2.65 o 
   0   9   4       47.40       62.74     12.43 o 
  -1 -10   5        3.51        4.02      4.03 o 
   0 -10   5        0.56       -2.45      3.04 o 
   1 -10   5        1.10        0.15      3.32 o 
   2 -10   5       12.37       -1.20      3.66 o 
   3 -10   5        2.02        4.88      5.69 o 
  -3  -9   5       36.04       33.66      7.59 o 
  -2  -9   5      179.84      209.20     14.36 o 
  -1  -9   5       37.60       36.38      7.45 o 
   0  -9   5       36.49       39.44      6.96 o 
   1  -9   5        2.79        2.43      3.14 o 
   2  -9   5        6.88        8.62      6.56 o 
   3  -9   5        0.33       -2.71      3.19 o 
   4  -9   5        1.59        2.22      3.65 o 
   5  -9   5        0.65       -2.87      2.87 o 
  -4  -8   5        0.55        0.98      3.80 o 
  -3  -8   5        1.95        2.38      3.12 o 
  -2  -8   5      157.60      161.08     11.93 o 
  -1  -8   5       17.76       23.51      5.60 o 
   0  -8   5      420.46      459.39     19.43 o 
   1  -8   5       61.19       74.56      8.26 o 
   2  -8   5       78.30       68.67     11.99 o 
   3  -8   5        9.23        4.92      3.44 o 
   4  -8   5       24.34       26.44      8.11 o 
   5  -8   5        4.34        4.86      4.40 o 
  -5  -7   5       40.98       42.79     10.06 o 
  -4  -7   5       31.33       33.93      6.86 o 
  -3  -7   5        0.05       -0.19      2.49 o 
  -2  -7   5      126.61      131.79     10.16 o 
  -1  -7   5       34.06       29.07      5.39 o 
   0  -7   5       21.33       16.05      4.45 o 
   1  -7   5      388.32      424.72     29.52 o 
   3  -7   5      294.85      305.56     16.39 o 
   4  -7   5       62.35       73.69      9.36 o 
   5  -7   5       37.30       45.76     11.21 o 
   6  -7   5        0.12       -0.97      5.46 o 
  -6  -6   5        1.00       -0.39      4.26 o 
  -5  -6   5        1.67        2.93      4.15 o 
  -4  -6   5        1.20       -1.89      2.30 o 
  -3  -6   5        0.03       -0.24      2.03 o 
  -2  -6   5        8.41        4.26      2.58 o 
  -1  -6   5        3.96        0.95      1.87 o 
   0  -6   5      152.58      147.31      9.83 o 
   1  -6   5       27.82       24.23      4.62 o 
   2  -6   5      673.21      710.86     22.49 o 
   3  -6   5      691.32      721.69     33.74 o 
   4  -6   5        4.34        3.63      4.88 o 
   5  -6   5       20.93       20.92      8.25 o 
   6  -6   5        5.47        6.87      6.40 o 
   7  -6   5       24.09       27.79     11.49 o 
  -7  -5   5       11.68       17.45      8.46 o 
  -6  -5   5       52.90       54.28     10.58 o 
  -5  -5   5       98.66       98.82     13.30 o 
  -4  -5   5        0.44        1.71      2.22 o 
  -3  -5   5        1.06        1.46      1.96 o 
  -2  -5   5        2.03        1.78      1.95 o 
  -1  -5   5       66.61       60.27      7.24 o 
   0  -5   5      246.23      260.19     12.24 o 
   1  -5   5      304.02      303.20     11.00 o 
   2  -5   5       64.38       68.93      6.77 o 
   3  -5   5       55.13       62.59     10.08 o 
   4  -5   5      126.70      125.15     14.55 o 
   5  -5   5      291.04      263.33     21.63 o 
   6  -5   5       21.80       27.04      9.51 o 
   7  -5   5        1.05       -2.14      5.59 o 
  -8  -4   5       10.66        5.12      5.49 o 
  -7  -4   5       10.34        8.91      6.01 o 
  -6  -4   5       12.07        4.34      4.39 o 
  -5  -4   5       91.05      103.10     12.93 o 
  -4  -4   5       24.66       22.34      4.12 o 
  -3  -4   5      212.96      209.82     10.17 o 
  -2  -4   5      409.10      415.00      8.94 o 
  -1  -4   5       74.33       70.48      6.02 o 
   0  -4   5       12.30        6.98      2.15 o 
   1  -4   5        0.66        0.85      1.29 o 
   2  -4   5      226.70      265.99     17.76 o 
   3  -4   5       43.62       40.67      7.84 o 
   4  -4   5        0.57       -1.44      2.53 o 
   5  -4   5       54.32       54.65     10.19 o 
   6  -4   5       48.57       38.84      9.43 o 
   7  -4   5       99.63      118.38     16.77 o 
  -8  -3   5       35.13       28.47     10.08 o 
  -7  -3   5       17.75       20.64      7.99 o 
  -6  -3   5      333.42      333.65     23.38 o 
  -5  -3   5       16.90       10.00      4.75 o 
  -4  -3   5        1.08        1.31      1.89 o 
  -3  -3   5       36.57       38.92      4.24 o 
  -2  -3   5      150.02      156.07      5.73 o 
  -1  -3   5     2041.01     2219.13     18.49 o 
   0  -3   5      758.84      864.22     15.73 o 
   1  -3   5      101.47      114.43      7.52 o 
   2  -3   5       75.69       81.73      9.66 o 
   3  -3   5        0.13       -0.42      2.09 o 
   4  -3   5      141.58      140.09     14.34 o 
   5  -3   5       69.09       60.58     10.40 o 
   6  -3   5       18.32       12.33      6.61 o 
   7  -3   5       90.96       93.96     15.28 o 
  -8  -2   5        6.54        7.73      6.03 o 
  -7  -2   5       63.55       63.03     10.79 o 
  -6  -2   5      270.61      278.32     20.92 o 
  -5  -2   5        6.01        3.21      3.21 o 
  -4  -2   5      190.60      189.76      7.49 o 
  -3  -2   5      106.39      103.53      4.53 o 
  -2  -2   5      152.05      150.76      4.79 o 
  -1  -2   5       17.46       18.41      2.52 o 
   0  -2   5       13.39       10.82      2.19 o 
   1  -2   5        0.11        1.04      1.42 o 
   2  -2   5      470.64      490.59     22.54 o 
   3  -2   5       10.53       14.26      5.25 o 
   4  -2   5       10.67        4.83      3.84 o 
   5  -2   5       13.57        6.95      4.91 o 
   6  -2   5       27.04       19.67      8.25 o 
   7  -2   5       17.87       20.91      6.45 o 
  -9  -1   5       13.06        0.91      4.00 o 
  -8  -1   5       39.55       42.63     10.16 o 
  -7  -1   5        0.11        3.68      4.65 o 
  -6  -1   5      191.04      176.35     16.20 o 
  -5  -1   5        3.21        3.66      3.29 o 
  -4  -1   5       30.43       28.94      3.66 o 
  -3  -1   5       26.83       26.37      2.48 o 
  -2  -1   5       91.43       82.49      4.12 o 
  -1  -1   5        7.60        7.89      1.77 o 
   0  -1   5      463.39      461.37     10.23 o 
   1  -1   5        0.51       -0.65      1.38 o 
   2  -1   5      382.85      431.66     21.16 o 
   3  -1   5       22.84       19.20      6.14 o 
   4  -1   5       31.46       31.50      7.63 o 
   5  -1   5       17.78       19.83      7.37 o 
   6  -1   5       14.54       13.38      5.08 o 
   7  -1   5        6.11        7.26      4.67 o 
  -9   0   5        3.89       -4.74      3.16 o 
  -8   0   5        1.55       -2.72      3.29 o 
  -7   0   5       22.05       29.31      8.67 o 
  -6   0   5       93.81       91.66     11.42 o 
  -5   0   5        7.08        5.25      3.50 o 
  -4   0   5      219.12      238.12     14.86 o 
  -3   0   5        8.89        6.69      1.51 o 
  -2   0   5       16.34       15.31      2.10 o 
  -1   0   5        3.53        2.34      1.17 o 
   0   0   5      218.22      217.96      7.16 o 
   1   0   5       14.97       11.89      4.26 o 
   2   0   5      135.65      115.67     11.26 o 
   3   0   5       17.28       15.07      5.59 o 
   4   0   5      215.01      228.54     18.36 o 
   5   0   5       17.50       19.34      5.27 o 
   6   0   5       38.76       43.20      7.48 o 
   7   0   5        0.43       -2.03      3.78 o 
  -9   1   5       24.49       12.38      7.47 o 
  -8   1   5       64.59       58.56     11.47 o 
  -7   1   5       27.84       29.73      8.72 o 
  -6   1   5        1.43        4.78      3.94 o 
  -5   1   5       57.96       62.30      8.36 o 
  -4   1   5      496.51      551.84     21.42 o 
  -3   1   5        8.16       11.35      1.94 o 
  -2   1   5        2.79        1.58      1.31 o 
  -1   1   5      458.58      474.69      9.80 o 
   0   1   5       62.93       61.73      5.32 o 
   1   1   5        0.04        0.91      1.93 o 
   2   1   5        1.97        4.39      3.50 o 
   3   1   5        5.44        2.09      3.34 o 
   4   1   5      153.93      155.62     10.58 o 
   5   1   5       37.77       52.71      7.46 o 
   6   1   5       10.42        7.53      4.50 o 
  -9   2   5       15.16       17.55      8.80 o 
  -8   2   5       79.05       75.54     12.72 o 
  -7   2   5       12.01        8.96      5.49 o 
  -6   2   5       23.43       26.07      7.24 o 
  -5   2   5        0.21       -1.36      2.01 o 
  -4   2   5        1.47        0.41      0.99 o 
  -3   2   5        1.94        1.75      1.16 o 
  -2   2   5       28.19       25.64      2.55 o 
  -1   2   5     2292.21     2638.31     47.64 o 
   0   2   5        2.48        2.62      1.94 o 
   1   2   5       62.67       62.35      8.41 o 
   2   2   5      165.92      182.56     15.33 o 
   3   2   5      206.27      210.49     13.77 o 
   4   2   5      111.30      128.17      9.89 o 
   5   2   5       35.03       48.54      7.44 o 
   6   2   5      107.58      125.58     12.08 o 
  -9   3   5      113.00      135.70     17.42 o 
  -8   3   5        9.74        7.42      5.51 o 
  -7   3   5        0.26       -2.35      2.79 o 
  -6   3   5        8.57        8.38      4.36 o 
  -5   3   5        2.86        3.94      1.57 o 
  -4   3   5       35.62       37.13      3.49 o 
  -3   3   5        0.88        2.73      1.25 o 
  -2   3   5        3.92        2.76      1.25 o 
  -1   3   5        7.54        7.29      2.59 o 
   0   3   5      275.71      272.36     12.10 o 
   1   3   5      161.93      171.82      7.93 o 
   2   3   5        2.38        2.28      2.11 o 
   3   3   5        1.19        3.73      2.73 o 
   4   3   5       13.90       12.85      4.55 o 
   5   3   5        3.42        4.75      6.22 o 
  -9   4   5       37.59       36.75     11.10 o 
  -8   4   5       34.50       39.52     10.94 o 
  -7   4   5      191.40      221.54     18.21 o 
  -6   4   5       55.77       62.43      6.77 o 
  -5   4   5      112.31      119.27      6.08 o 
  -4   4   5        8.11        7.82      2.04 o 
  -3   4   5      154.00      155.75      5.81 o 
  -2   4   5      124.67      117.82      7.92 o 
  -1   4   5      168.37      182.87     10.17 o 
   0   4   5       28.57       23.76      4.88 o 
   1   4   5        4.34       -0.68      2.32 o 
   2   4   5        4.14        3.63      4.02 o 
   3   4   5       22.36       21.63      7.91 o 
   4   4   5       65.58       67.76     12.93 o 
   5   4   5        7.04        6.63      7.42 o 
  -9   5   5       81.38      124.18     17.53 o 
  -8   5   5        0.33       -1.10      4.41 o 
  -7   5   5       84.54       79.94      8.83 o 
  -6   5   5       16.28       14.84      4.15 o 
  -5   5   5      262.02      267.70      9.49 o 
  -4   5   5      523.00      519.05     17.12 o 
  -3   5   5       90.80       76.06      6.84 o 
  -2   5   5      135.79      139.53      9.28 o 
  -1   5   5       13.72       14.85      3.96 o 
   0   5   5       29.90       24.58      5.15 o 
   1   5   5        0.53        2.64      3.13 o 
   2   5   5        0.54        0.76      4.13 o 
   3   5   5        1.73        3.74      5.02 o 
   4   5   5        0.10       -0.21      5.33 o 
  -8   6   5        3.26        2.30      5.35 o 
  -7   6   5       23.89       23.12      8.80 o 
  -6   6   5      152.90      153.83     16.93 o 
  -5   6   5      346.79      336.08     15.49 o 
  -4   6   5       62.07       70.16      7.75 o 
  -3   6   5      897.77      942.04     25.06 o 
  -2   6   5      115.08      118.41      9.32 o 
  -1   6   5       14.20       10.54      3.68 o 
   0   6   5        3.14        1.95      2.17 o 
   1   6   5       26.27       27.82      9.09 o 
   2   6   5       15.52       11.60      7.39 o 
   3   6   5       13.95        3.11      5.93 o 
  -8   7   5       35.18       28.03     10.63 o 
  -7   7   5       12.00       16.46      8.18 o 
  -6   7   5       16.41       19.64      5.17 o 
  -5   7   5       93.95       98.35      8.99 o 
  -4   7   5       48.98       40.43      6.01 o 
  -3   7   5       15.09       15.84      4.49 o 
  -2   7   5      218.66      250.73     14.21 o 
  -1   7   5       80.59       78.58      8.37 o 
   0   7   5        3.72        1.92      2.91 o 
   1   7   5        6.09        9.27      6.22 o 
   2   7   5        0.20       -3.06      4.15 o 
  -7   8   5        0.18        1.72      5.51 o 
  -6   8   5        9.40       11.10      4.37 o 
  -5   8   5        7.10        4.00      3.28 o 
  -4   8   5        0.19        1.37      2.85 o 
  -3   8   5       16.58       15.32      4.91 o 
  -2   8   5       57.33       59.29      7.89 o 
  -1   8   5        0.01        1.72      2.72 o 
   0   8   5      196.54      203.41     21.08 o 
   1   8   5       44.08       36.07     11.44 o 
  -6   9   5        0.01        1.11      3.74 o 
  -5   9   5        0.20        1.49      3.22 o 
  -4   9   5       24.64       27.10      6.65 o 
  -3   9   5        4.02        3.94      3.68 o 
  -2   9   5       11.37       12.05      4.99 o 
  -1   9   5        0.03        0.45      3.50 o 
   0 -10   6       12.57        8.88     10.61 o 
   1 -10   6        0.00        1.76      3.23 o 
  -3  -9   6        0.14        0.47      3.76 o 
  -2  -9   6        2.89        1.82      3.44 o 
  -1  -9   6       40.20       48.66      7.57 o 
   0  -9   6       18.48       23.45      6.00 o 
   1  -9   6        9.23        9.35      4.67 o 
   2  -9   6       12.90       10.58      4.66 o 
   3  -9   6        0.01        1.01      3.18 o 
   4  -9   6       20.52       -1.72      2.94 o 
  -4  -8   6       29.56       40.31     11.42 o 
  -3  -8   6       10.36        9.65      4.52 o 
  -2  -8   6       37.08       28.96      6.42 o 
  -1  -8   6      189.12      194.36     13.28 o 
   0  -8   6      253.49      290.39     16.11 o 
   1  -8   6      131.08      135.14     11.23 o 
   2  -8   6       28.45       37.46      6.63 o 
   3  -8   6       15.30       15.44      5.51 o 
   4  -8   6        1.61        3.34      3.67 o 
   5  -8   6       25.85       -3.24      3.19 o 
  -5  -7   6        2.94        8.52      5.20 o 
  -4  -7   6        7.80        6.81      3.80 o 
  -3  -7   6        1.60       -0.89      2.34 o 
  -2  -7   6       22.38       24.83      5.71 o 
  -1  -7   6       36.30       33.29      7.22 o 
   0  -7   6      753.22      833.09     25.56 o 
   1  -7   6      104.83       99.77      7.44 o 
   2  -7   6        2.53        1.38      2.18 o 
   3  -7   6       27.79       26.83      7.29 o 
   4  -7   6        3.58        3.71      5.09 o 
   5  -7   6        2.75       -1.54      5.28 o 
  -6  -6   6        4.89        9.04      6.01 o 
  -5  -6   6        0.86        4.10      4.23 o 
  -4  -6   6        0.92        3.04      2.81 o 
  -3  -6   6       34.74       35.27      5.76 o 
  -2  -6   6       18.03       16.44      4.53 o 
  -1  -6   6       73.04       68.33      7.17 o 
   0  -6   6        0.27       -1.96      2.30 o 
   1  -6   6       93.91      102.25      7.16 o 
   2  -6   6       78.81       82.13      8.24 o 
   3  -6   6       49.56       59.84     10.94 o 
   4  -6   6       27.32       27.85      9.46 o 
   5  -6   6        4.47        9.61      6.32 o 
   6  -6   6        0.08       -0.55      5.67 o 
  -7  -5   6        3.25        0.13      4.21 o 
  -6  -5   6        0.23       -0.73      3.21 o 
  -5  -5   6       44.44       35.37      9.82 o 
  -4  -5   6       97.64       94.71      8.03 o 
  -3  -5   6       11.90       13.97      3.80 o 
  -2  -5   6        4.49        3.32      2.11 o 
  -1  -5   6        1.93        2.40      2.05 o 
   0  -5   6        9.07        5.79      2.08 o 
   1  -5   6        8.65        9.24      2.56 o 
   2  -5   6       10.12        5.46      4.02 o 
   3  -5   6      183.35      155.79     15.93 o 
   4  -5   6       31.34       24.71      8.49 o 
   5  -5   6       41.47       37.46     11.02 o 
   6  -5   6       16.09       13.35      8.28 o 
  -7  -4   6        0.03       -0.24      3.58 o 
  -6  -4   6       13.84       18.29      7.63 o 
  -5  -4   6        0.01       -1.41      2.22 o 
  -4  -4   6       22.38       24.70      4.51 o 
  -3  -4   6      289.85      307.05      9.14 o 
  -2  -4   6      113.11      114.18      6.08 o 
  -1  -4   6      115.88      119.55      4.54 o 
   0  -4   6       29.91       31.32      3.70 o 
   1  -4   6        4.87        4.06      2.47 o 
   2  -4   6       39.97       39.00      7.42 o 
   3  -4   6       64.18       61.52     10.08 o 
   4  -4   6        7.08        4.07      4.62 o 
   5  -4   6      155.44      157.12     17.37 o 
   6  -4   6        1.69        2.30      5.77 o 
  -8  -3   6      132.44      126.98     17.21 o 
  -7  -3   6        5.94        4.21      4.34 o 
  -6  -3   6      138.96      124.73     14.84 o 
  -5  -3   6      115.11      104.46     12.88 o 
  -4  -3   6        8.16        4.65      3.68 o 
  -3  -3   6       20.33       19.98      2.45 o 
  -2  -3   6        7.74        7.09      1.64 o 
  -1  -3   6      242.35      249.56      7.66 o 
   0  -3   6      159.57      165.90      9.18 o 
   1  -3   6        0.75        0.42      1.48 o 
   2  -3   6        0.13        0.50      2.30 o 
   3  -3   6       16.53        9.93      5.07 o 
   4  -3   6        7.80        2.69      4.05 o 
   5  -3   6       26.13       23.27      8.65 o 
   6  -3   6       37.47       44.33     12.33 o 
  -8  -2   6       50.44       37.98     11.68 o 
  -7  -2   6       32.28       19.90      7.84 o 
  -6  -2   6        0.02        2.14      3.79 o 
  -5  -2   6       10.02       10.16      5.04 o 
  -4  -2   6       10.68       12.33      2.73 o 
  -3  -2   6       40.46       35.45      3.26 o 
  -2  -2   6      235.46      246.82      7.71 o 
  -1  -2   6      179.75      177.11      6.69 o 
   0  -2   6      164.25      171.95      6.90 o 
   1  -2   6       70.68       79.59      6.50 o 
   2  -2   6       38.82       44.17      7.86 o 
   3  -2   6        0.40        1.99      2.90 o 
   4  -2   6        0.37       -1.25      2.43 o 
   5  -2   6       11.75       13.95      7.13 o 
   6  -2   6        3.71        1.41      5.49 o 
  -9  -1   6        8.01       -4.39      2.93 o 
  -8  -1   6        1.17        0.24      4.86 o 
  -7  -1   6        5.50        8.28      5.77 o 
  -6  -1   6        0.06       -0.52      2.95 o 
  -5  -1   6       21.45       18.65      6.30 o 
  -4  -1   6       16.25       12.42      2.34 o 
  -3  -1   6       22.70       22.85      2.67 o 
  -2  -1   6       49.33       45.15      3.52 o 
  -1  -1   6       17.99       15.90      2.58 o 
   0  -1   6      213.32      214.11      7.73 o 
   1  -1   6      130.78      136.59     12.07 o 
   2  -1   6        6.35        4.99      3.81 o 
   3  -1   6       79.43       85.23     11.31 o 
   4  -1   6       73.84       62.61     10.84 o 
   5  -1   6        1.15        0.97      3.63 o 
   6  -1   6        4.07        8.41      7.05 o 
  -9   0   6        1.03        3.06      5.72 o 
  -8   0   6       12.42       11.96      6.82 o 
  -7   0   6       24.28       32.52      9.33 o 
  -6   0   6       11.38        8.28      4.99 o 
  -5   0   6       26.05       22.96      6.77 o 
  -4   0   6       54.34       60.87      3.35 o 
  -3   0   6      246.53      242.58      7.30 o 
  -2   0   6      117.19      112.44      5.28 o 
  -1   0   6       60.62       61.63      4.23 o 
   0   0   6       32.70       25.55      2.98 o 
   1   0   6        4.93        4.62      3.37 o 
   2   0   6        0.09        0.91      2.19 o 
   3   0   6       39.63       37.75      8.25 o 
   4   0   6      118.95      103.65     13.90 o 
   5   0   6       49.09       44.30     10.50 o 
   6   0   6        0.19        2.09      3.51 o 
  -9   1   6        3.74       -0.47      5.28 o 
  -8   1   6       11.57       12.22      6.84 o 
  -7   1   6       30.57       34.27      9.51 o 
  -6   1   6        5.72        8.91      4.78 o 
  -5   1   6        2.27        0.39      2.38 o 
  -4   1   6       14.72       12.79      2.10 o 
  -3   1   6      964.98     1094.16     15.72 o 
  -2   1   6        0.73        0.74      1.12 o 
  -1   1   6       25.38       31.04      3.14 o 
   0   1   6      107.23      112.97      7.67 o 
   1   1   6      451.19      461.54     23.01 o 
   2   1   6       34.22       30.74      7.24 o 
   3   1   6       43.67       38.84      8.93 o 
   4   1   6      666.01      727.95     35.71 o 
   5   1   6        0.27        1.16      2.88 o 
   6   1   6        0.00        0.02      3.87 o 
  -9   2   6       16.45       16.82      8.62 o 
  -8   2   6       24.54       23.93      9.12 o 
  -7   2   6        5.30        5.17      4.78 o 
  -6   2   6        2.15        1.67      3.21 o 
  -5   2   6       45.79       52.18      5.66 o 
  -4   2   6       28.94       27.97      2.98 o 
  -3   2   6       27.21       21.85      2.72 o 
  -2   2   6      115.36      114.27      6.89 o 
  -1   2   6       38.85       34.54      3.17 o 
   0   2   6        0.23       -0.23      1.53 o 
   1   2   6       56.21       58.22      8.80 o 
   2   2   6        5.73        5.25      4.10 o 
   3   2   6        0.00        0.45      2.45 o 
   4   2   6       93.36      102.38      9.40 o 
   5   2   6       35.09       27.90     10.45 o 
  -9   3   6       11.70       13.71      8.02 o 
  -8   3   6       86.20       99.84     14.18 o 
  -7   3   6       98.62      104.67     12.96 o 
  -6   3   6        0.52        0.05      1.83 o 
  -5   3   6        1.34        1.82      1.45 o 
  -4   3   6       20.17       20.02      2.91 o 
  -3   3   6      218.27      233.43      7.61 o 
  -2   3   6       69.80       68.43      3.98 o 
  -1   3   6        8.35        5.75      2.54 o 
   0   3   6        2.87        4.07      2.38 o 
   1   3   6       12.52       13.35      5.43 o 
   2   3   6       31.67       30.59      8.75 o 
   3   3   6        7.69        6.22      5.54 o 
   4   3   6        2.18        2.64      4.99 o 
   5   3   6        5.25        3.53      5.54 o 
  -9   4   6       28.95       29.86     10.47 o 
  -8   4   6       23.93       21.42      8.57 o 
  -7   4   6       26.78       30.33      8.19 o 
  -6   4   6       58.26       61.87      6.77 o 
  -5   4   6       29.39       33.45      3.87 o 
  -4   4   6       11.55       13.01      2.53 o 
  -3   4   6       92.59       83.98      6.99 o 
  -2   4   6        0.24        1.72      1.87 o 
  -1   4   6        5.24        3.97      2.46 o 
   0   4   6       22.65       18.66      4.65 o 
   1   4   6        1.21       -1.04      1.88 o 
   2   4   6        0.01        2.66      4.21 o 
   3   4   6       14.94       11.94      6.69 o 
   4   4   6        3.26        2.59      5.38 o 
  -9   5   6        2.66       -0.84      6.06 o 
  -8   5   6       19.78       11.77      5.23 o 
  -7   5   6       82.97       66.62     10.17 o 
  -6   5   6       41.08       35.63      8.80 o 
  -5   5   6      104.53      109.83      8.45 o 
  -4   5   6      473.11      464.98     16.91 o 
  -3   5   6        2.75        2.82      2.45 o 
  -2   5   6       42.49       49.17      6.05 o 
  -1   5   6      122.52      121.33      9.44 o 
   0   5   6       18.83       14.86      4.38 o 
   1   5   6       30.86       33.75      7.97 o 
   2   5   6       76.56       65.83     12.41 o 
  -8   6   6        8.94        8.67      6.30 o 
  -7   6   6       59.28       62.12     12.46 o 
  -6   6   6        5.36        3.84      4.86 o 
  -5   6   6       67.88       73.74     11.64 o 
  -4   6   6      241.35      250.46     13.44 o 
  -3   6   6      478.90      476.50     18.73 o 
  -2   6   6        1.15       -2.61      1.74 o 
  -1   6   6        5.27        4.23      3.05 o 
   0   6   6        3.00        3.68      2.82 o 
   1   6   6        1.18        4.86      4.49 o 
   2   6   6       33.73       14.47      8.23 o 
   3   6   6        1.13       -1.99      4.13 o 
  -8   7   6        0.15        3.06      4.21 o 
  -7   7   6        0.13       -1.72      4.31 o 
  -6   7   6        1.90        0.37      3.81 o 
  -5   7   6       27.88       33.32      6.15 o 
  -4   7   6        3.09        1.49      2.79 o 
  -3   7   6       14.82       12.07      4.31 o 
  -2   7   6      157.40      158.46     12.04 o 
  -1   7   6       28.23       24.08      6.03 o 
   0   7   6       29.44       35.40      7.37 o 
   1   7   6        2.48       -2.72      3.24 o 
  -7   8   6        1.18       -2.40      5.07 o 
  -6   8   6        7.97       12.20      7.21 o 
  -5   8   6       25.36       32.36      7.09 o 
  -4   8   6       35.73       35.95      6.69 o 
  -3   8   6        1.84        2.66      3.25 o 
  -2   8   6        0.62        1.91      3.02 o 
  -1   8   6        0.00        2.51      3.19 o 
   0   8   6        8.88        2.14      5.46 o 
  -4   9   6        1.15        0.07      3.53 o 
  -3   9   6       17.71       25.44      7.11 o 
  -2  -9   7      100.75      108.85     11.45 o 
  -1  -9   7       22.31       15.09      5.85 o 
   0  -9   7        0.42       -2.64      2.96 o 
   1  -9   7       11.19        9.75      3.52 o 
   2  -9   7       11.21        9.25      4.81 o 
   3  -9   7        0.63        4.18      3.93 o 
  -4  -8   7        0.79        6.16      4.94 o 
  -3  -8   7        1.91        5.46      3.74 o 
  -2  -8   7      232.66      272.70     16.14 o 
  -1  -8   7        9.58       11.60      4.69 o 
   0  -8   7       36.28       41.85      9.69 o 
   1  -8   7      127.53      140.92      9.59 o 
   2  -8   7        0.57        1.44      2.42 o 
   3  -8   7        0.50        0.02      2.74 o 
   4  -8   7        0.00        0.39      3.89 o 
  -5  -7   7        7.95        8.46      6.53 o 
  -4  -7   7        0.56        0.52      4.18 o 
  -3  -7   7        0.27       -3.21      2.27 o 
  -2  -7   7        2.01        2.12      2.99 o 
  -1  -7   7        8.82        8.57      3.57 o 
   0  -7   7        0.00       -0.31      1.74 o 
   1  -7   7        8.57       10.48      5.28 o 
   2  -7   7        2.09        0.54      2.32 o 
   3  -7   7        6.67       10.50      5.98 o 
   4  -7   7        1.23        1.75      5.98 o 
   5  -7   7        7.95        2.74      4.39 o 
  -6  -6   7        7.73        9.38      6.66 o 
  -5  -6   7        3.79       -0.03      4.10 o 
  -4  -6   7        1.14        1.93      4.21 o 
  -3  -6   7        0.10       -2.17      2.07 o 
  -2  -6   7       36.81       41.70      6.15 o 
  -1  -6   7       17.65       16.16      3.60 o 
   0  -6   7        2.11        1.09      1.62 o 
   1  -6   7       89.55       90.99      7.02 o 
   2  -6   7        0.14        0.68      2.85 o 
   3  -6   7        0.32       -0.81      3.16 o 
   4  -6   7        2.79        2.48      4.81 o 
   5  -6   7        0.10       -1.44      5.35 o 
  -7  -5   7        0.47        5.35      5.09 o 
  -6  -5   7        2.23        3.53      4.15 o 
  -5  -5   7        3.24        6.66      4.68 o 
  -4  -5   7        1.68        3.42      4.00 o 
  -3  -5   7       27.75       23.50      4.82 o 
  -2  -5   7        4.97        4.60      2.06 o 
  -1  -5   7       14.95       13.41      3.09 o 
   0  -5   7       47.30       49.49      4.95 o 
   1  -5   7        8.55        9.48      3.51 o 
   2  -5   7       26.29       12.30      5.46 o 
   3  -5   7       85.89       70.27     11.68 o 
   4  -5   7       33.19       30.14     10.03 o 
   5  -5   7        1.01        4.86      5.80 o 
   6  -5   7        2.13        0.63      4.21 o 
  -7  -4   7       22.28       22.20      8.86 o 
  -6  -4   7        6.31        8.62      5.28 o 
  -5  -4   7       18.78       22.31      7.91 o 
  -4  -4   7        6.47        5.02      2.22 o 
  -3  -4   7      218.06      213.06      8.77 o 
  -2  -4   7       15.46       19.03      2.77 o 
  -1  -4   7       32.99       38.30      4.31 o 
   0  -4   7       59.16       59.59      6.43 o 
   1  -4   7        2.17        2.61      1.95 o 
   2  -4   7       52.62       57.89      9.66 o 
   3  -4   7       11.65        4.28      4.41 o 
   4  -4   7       47.87       28.92      9.64 o 
   5  -4   7        1.20        2.98      5.38 o 
   6  -4   7       10.72        1.20      4.05 o 
  -8  -3   7       37.71       36.23     11.39 o 
  -7  -3   7        0.03       -2.32      3.87 o 
  -6  -3   7       27.62       29.26      9.06 o 
  -5  -3   7       12.73       12.38      6.45 o 
  -4  -3   7        0.55        0.38      1.30 o 
  -3  -3   7      168.74      168.29      7.10 o 
  -2  -3   7       40.08       45.08      4.15 o 
  -1  -3   7        2.23        3.30      1.79 o 
   0  -3   7       33.20       32.94      4.60 o 
   1  -3   7        0.33        0.57      1.73 o 
   2  -3   7       44.31       32.31      7.47 o 
   3  -3   7        0.00        1.12      3.79 o 
   4  -3   7       12.10        6.53      5.43 o 
   5  -3   7      100.14      110.02     15.67 o 
   6  -3   7        1.80       -0.97      4.26 o 
  -7  -2   7       14.45       11.55      6.87 o 
  -6  -2   7        0.49       -1.78      3.03 o 
  -5  -2   7        3.57        4.83      4.05 o 
  -4  -2   7       20.59       18.76      2.93 o 
  -3  -2   7       81.45       78.13      4.93 o 
  -2  -2   7        6.40        7.09      2.04 o 
  -1  -2   7      113.06      122.90      6.15 o 
   0  -2   7       19.49       20.95      3.10 o 
   1  -2   7        2.39        3.32      3.21 o 
   2  -2   7        8.50        6.53      4.05 o 
   3  -2   7        1.64        5.28      4.34 o 
   4  -2   7       40.23       46.78     10.11 o 
   5  -2   7        1.39        1.04      4.75 o 
   6  -2   7       11.24        0.65      5.22 o 
  -9  -1   7        0.03        1.49      4.55 o 
  -8  -1   7        0.05        1.07      4.31 o 
  -7  -1   7        2.50        3.87      4.55 o 
  -6  -1   7       40.49       34.06      8.10 o 
  -5  -1   7       20.19       11.59      3.83 o 
  -4  -1   7       21.90       18.85      2.76 o 
  -3  -1   7       13.48       16.77      2.79 o 
  -2  -1   7       92.68       81.46      4.98 o 
  -1  -1   7       34.94       29.10      3.28 o 
   0  -1   7      106.71      113.04      6.24 o 
   1  -1   7       10.48        5.83      3.89 o 
   2  -1   7      106.78      104.98     12.17 o 
   3  -1   7        0.95        2.30      3.74 o 
   4  -1   7       20.06       25.83      8.83 o 
   5  -1   7        0.11       -1.20      3.97 o 
   6  -1   7        0.01        0.76      4.18 o 
  -9   0   7       17.35        0.47      4.94 o 
  -8   0   7        0.42       -0.78      4.34 o 
  -7   0   7        3.70        1.83      4.52 o 
  -6   0   7        6.72        7.39      4.65 o 
  -5   0   7       64.30       66.44      6.73 o 
  -4   0   7        1.85        1.40      1.24 o 
  -3   0   7       45.00       46.11      3.79 o 
  -2   0   7       12.98       12.20      2.54 o 
  -1   0   7      121.25      107.59      5.80 o 
   0   0   7        0.37        0.63      1.32 o 
   1   0   7       11.54       15.54      5.59 o 
   2   0   7     1349.18     1364.87     44.17 o 
   3   0   7       17.59       18.47      7.52 o 
   4   0   7       12.45        9.93      6.06 o 
   5   0   7       13.05       10.16      7.00 o 
  -9   1   7        0.55       -1.07      5.12 o 
  -8   1   7        3.28        4.52      5.07 o 
  -7   1   7       16.87       19.72      7.47 o 
  -6   1   7       11.03       11.44      3.87 o 
  -5   1   7       19.52       25.84      4.36 o 
  -4   1   7       27.04       27.21      2.99 o 
  -3   1   7      511.33      548.89     12.25 o 
  -2   1   7        0.24       -0.64      1.08 o 
  -1   1   7       63.70       64.31      4.62 o 
   0   1   7      226.23      210.84     11.29 o 
   1   1   7      129.22      114.57     12.54 o 
   2   1   7      254.10      250.74     19.67 o 
   3   1   7      118.85      126.17     15.57 o 
   4   1   7        1.01        2.51      5.02 o 
   5   1   7        5.66        8.14      4.40 o 
  -9   2   7        8.04       10.55      7.65 o 
  -8   2   7        0.33        1.67      4.86 o 
  -7   2   7        1.45        2.74      4.07 o 
  -6   2   7        2.59        3.97      2.82 o 
  -5   2   7       42.73       41.95      5.40 o 
  -4   2   7        0.58        0.73      1.25 o 
  -3   2   7        1.88        0.46      1.36 o 
  -2   2   7       63.32       62.65      4.42 o 
  -1   2   7       46.03       48.54      3.99 o 
   0   2   7       11.03        6.37      2.86 o 
   1   2   7        2.30        3.37      3.42 o 
   2   2   7       67.72       67.79     10.81 o 
   3   2   7        0.00        0.71      4.13 o 
   4   2   7        0.31       -1.25      4.10 o 
   5   2   7        5.56        0.50      4.07 o 
  -9   3   7        3.84        3.79      6.24 o 
  -8   3   7        0.14       -2.35      3.84 o 
  -7   3   7        5.36        5.34      3.22 o 
  -6   3   7        0.80        1.55      2.45 o 
  -5   3   7      164.62      165.15     10.64 o 
  -4   3   7       28.70       29.68      3.39 o 
  -3   3   7        7.22        8.47      2.10 o 
  -2   3   7       37.34       30.61      5.28 o 
  -1   3   7        4.21        2.18      2.15 o 
   0   3   7        2.85        6.72      2.96 o 
   1   3   7       12.34        9.35      4.91 o 
   2   3   7      118.56      132.41     15.46 o 
   3   3   7        2.93        7.34      6.40 o 
   4   3   7        9.41        2.82      6.11 o 
  -9   4   7       10.43        6.52      4.49 o 
  -8   4   7        1.67       -2.24      3.01 o 
  -7   4   7       28.63       27.52      6.15 o 
  -6   4   7      292.23      292.59     14.17 o 
  -5   4   7       64.38       62.46     10.47 o 
  -4   4   7       36.40       51.34      5.85 o 
  -3   4   7      120.05      130.54     11.17 o 
  -2   4   7       22.42       20.75      5.11 o 
  -1   4   7       11.48        7.50      3.34 o 
   0   4   7       14.35       10.79      3.79 o 
   1   4   7       45.16       48.95      9.66 o 
   2   4   7        7.97       16.59      7.18 o 
   3   4   7        0.09        2.56      5.54 o 
  -8   5   7       30.85        7.63      6.30 o 
  -7   5   7       23.69       23.12      8.80 o 
  -6   5   7       53.84       35.55      8.72 o 
  -5   5   7      675.62      744.67     22.76 o 
  -4   5   7       14.95       14.97      4.23 o 
  -3   5   7       48.64       58.85      6.75 o 
  -2   5   7       11.06        8.91      3.92 o 
  -1   5   7        0.62       -0.37      2.07 o 
   0   5   7       37.43       26.76      5.42 o 
   1   5   7       29.87       33.04     10.00 o 
   2   5   7       17.44        7.81      5.93 o 
   3   5   7        0.06       -2.46      3.74 o 
  -8   6   7        2.09        1.72      4.18 o 
  -7   6   7       12.40       13.43      8.25 o 
  -6   6   7        1.28        1.44      4.83 o 
  -5   6   7      134.07      149.00     13.28 o 
  -4   6   7        1.13        1.64      2.43 o 
  -3   6   7        0.72        0.38      2.38 o 
  -2   6   7       45.02       49.56      7.05 o 
  -1   6   7        8.69        8.87      3.76 o 
   0   6   7        7.00        6.21      3.71 o 
   1   6   7        1.42        2.85      4.49 o 
   2   6   7        6.75        0.42      4.47 o 
  -7   7   7        7.42       -1.36      4.23 o 
  -6   7   7        6.75        3.74      5.30 o 
  -5   7   7        3.94        3.91      3.60 o 
  -4   7   7        1.34        1.37      2.92 o 
  -3   7   7        5.71       10.39      4.15 o 
  -2   7   7       13.66       10.26      4.52 o 
  -1   7   7        0.21       -1.89      2.44 o 
   0   7   7       10.26        4.60      4.91 o 
  -6   8   7       11.47       11.78      7.58 o 
  -5   8   7        0.07       -0.33      3.43 o 
  -4   8   7        1.50        2.09      4.02 o 
  -3   8   7        1.84        1.75      3.62 o 
  -2   8   7        1.26       -2.51      2.93 o 
  -1   8   7        5.60        5.99      4.44 o 
  -1  -9   8       67.78       78.92      7.97 o 
   0  -9   8        5.50        7.16      3.54 o 
   1  -9   8        0.03        2.33      2.66 o 
  -3  -8   8        0.93        5.81      4.22 o 
  -2  -8   8       54.27       51.75     11.15 o 
  -1  -8   8        4.22        3.18      2.78 o 
   0  -8   8        0.00        2.21      2.42 o 
   1  -8   8        2.77        0.88      2.33 o 
   2  -8   8        0.55       -0.69      2.59 o 
   3  -8   8        2.78        3.19      5.77 o 
  -5  -7   8        8.67        8.86      6.53 o 
  -4  -7   8       26.19       32.36     10.32 o 
  -3  -7   8       14.83       16.27      5.05 o 
  -2  -7   8       70.20       69.33      6.55 o 
  -1  -7   8        3.36        1.53      2.26 o 
   0  -7   8        5.12        6.96      2.80 o 
   1  -7   8        1.48        2.76      2.21 o 
   2  -7   8       15.82       18.49      8.07 o 
   3  -7   8        3.25       11.00      6.40 o 
   4  -7   8        1.22       -0.37      4.00 o 
  -6  -6   8        8.81        7.94      6.56 o 
  -5  -6   8        6.14        6.56      5.62 o 
  -4  -6   8        4.71        4.07      4.94 o 
  -3  -6   8        0.10       -1.04      1.77 o 
  -2  -6   8       68.00       69.22      6.22 o 
  -1  -6   8        2.45        4.14      2.27 o 
   0  -6   8       91.36       82.19     10.04 o 
   1  -6   8        3.59        1.55      2.72 o 
   2  -6   8       69.42       76.69     12.41 o 
   3  -6   8        2.56       -1.10      3.63 o 
   4  -6   8        6.54       -0.97      4.10 o 
  -6  -5   8        0.30        1.23      4.60 o 
  -5  -5   8       62.57       68.46     12.07 o 
  -4  -5   8       32.55       38.19      9.01 o 
  -3  -5   8       35.37       36.66      4.73 o 
  -2  -5   8       29.63       30.53      4.26 o 
  -1  -5   8        8.02        6.91      2.61 o 
   0  -5   8      117.01      120.78      9.77 o 
   1  -5   8        3.21        2.77      2.45 o 
   2  -5   8        5.72        2.14      3.37 o 
   3  -5   8        0.10       -1.49      3.06 o 
   4  -5   8        0.00        2.85      5.51 o 
   5  -5   8       10.22        1.96      3.55 o 
  -7  -4   8        5.59        8.38      6.40 o 
  -6  -4   8       12.23       18.55      8.44 o 
  -5  -4   8       54.95       56.97     11.47 o 
  -4  -4   8       15.85       18.91      7.52 o 
  -3  -4   8       57.28       52.41      6.19 o 
  -2  -4   8       61.92       64.17      6.83 o 
  -1  -4   8        0.09       -0.75      1.82 o 
   0  -4   8       35.47       31.69      5.10 o 
   1  -4   8        9.66        6.43      3.20 o 
   2  -4   8       72.83       59.11     10.47 o 
   3  -4   8      294.60      245.49     21.34 o 
   4  -4   8        7.55        9.64      6.37 o 
   5  -4   8       14.36       -1.38      4.55 o 
  -8  -3   8        2.01       -2.95      4.07 o 
  -7  -3   8        1.61       -0.55      4.88 o 
  -6  -3   8       55.74       57.81     11.31 o 
  -5  -3   8      121.15      120.45      9.39 o 
  -4  -3   8       18.23       17.21      4.21 o 
  -3  -3   8        4.90        4.68      2.26 o 
  -2  -3   8        8.75       10.28      2.57 o 
  -1  -3   8       34.36       33.80      3.94 o 
   0  -3   8       15.86       21.90      4.42 o 
   1  -3   8        1.19        1.83      2.82 o 
   2  -3   8       30.05       24.61      7.73 o 
   3  -3   8        2.35        4.94      4.41 o 
   4  -3   8       35.55       38.19     11.28 o 
   5  -3   8       26.18       -0.31      4.78 o 
  -8  -2   8        0.11        2.64      5.30 o 
  -7  -2   8        4.69       11.68      7.31 o 
  -6  -2   8        6.13        9.06      5.64 o 
  -5  -2   8       26.22       28.56      5.43 o 
  -4  -2   8       38.43       34.83      5.12 o 
  -3  -2   8      282.83      301.06      9.91 o 
  -2  -2   8       89.09       81.86      5.50 o 
  -1  -2   8        4.67        1.97      1.72 o 
   0  -2   8        0.08       -0.58      1.30 o 
   1  -2   8       53.18       54.46      9.09 o 
   2  -2   8       96.02       80.77     11.57 o 
   3  -2   8        0.00       -1.41      2.82 o 
   4  -2   8        0.01        2.66      5.04 o 
   5  -2   8        1.78       -1.15      5.35 o 
  -8  -1   8        0.81       -0.71      5.93 o 
  -7  -1   8        0.35        0.47      4.23 o 
  -6  -1   8       12.20       12.55      4.02 o 
  -5  -1   8      101.47      103.24      8.53 o 
  -4  -1   8        1.25        2.03      1.72 o 
  -3  -1   8       55.30       52.73      4.38 o 
  -2  -1   8       37.64       38.29      3.92 o 
  -1  -1   8      392.77      405.92     11.99 o 
   0  -1   8      795.62      817.67     17.63 o 
   1  -1   8       29.76       41.90      7.99 o 
   2  -1   8      154.35      146.93     15.49 o 
   3  -1   8       35.57       36.60      9.14 o 
   4  -1   8        9.06       10.68      6.40 o 
   5  -1   8        2.73        0.42      5.09 o 
  -9   0   8        0.23        1.07      4.47 o 
  -8   0   8        0.26        1.04      4.73 o 
  -7   0   8        2.38       -0.13      4.21 o 
  -6   0   8        8.37        8.93      3.64 o 
  -5   0   8      265.57      265.93     13.30 o 
  -4   0   8        0.23        0.85      1.53 o 
  -3   0   8        3.45        1.54      1.62 o 
  -2   0   8      315.71      323.14     10.41 o 
  -1   0   8      461.83      467.22     12.87 o 
   0   0   8       16.71       10.96      3.55 o 
   1   0   8      251.10      252.96     19.33 o 
   2   0   8       77.57       64.23     10.71 o 
   3   0   8       18.71       16.17      7.65 o 
   4   0   8        7.83        8.23      6.77 o 
   5   0   8        2.39        0.52      4.55 o 
  -9   1   8        2.79        2.77      6.35 o 
  -8   1   8        2.54        3.40      5.12 o 
  -7   1   8        0.93        1.25      2.68 o 
  -6   1   8       22.32       20.27      5.00 o 
  -5   1   8       17.28       18.03      4.30 o 
  -4   1   8       79.58       73.16      5.00 o 
  -3   1   8        4.32        2.44      1.69 o 
  -2   1   8       22.80       25.11      3.59 o 
  -1   1   8       44.06       45.08      4.24 o 
   0   1   8      147.77      134.39      9.66 o 
   1   1   8        0.20       -2.22      3.08 o 
   2   1   8      293.41      307.84     23.17 o 
   3   1   8       44.72       43.65     10.74 o 
   4   1   8       15.16        7.65      6.56 o 
  -9   2   8       21.96       31.74     11.15 o 
  -8   2   8       14.95       14.78      5.22 o 
  -7   2   8       23.21       27.63      6.32 o 
  -6   2   8       34.97       33.09      5.69 o 
  -5   2   8       37.32       28.57      5.10 o 
  -4   2   8       25.35       18.67      3.24 o 
  -3   2   8       12.49       13.75      4.31 o 
  -2   2   8       12.65       13.04      2.78 o 
  -1   2   8        1.12        0.98      1.91 o 
   0   2   8      119.49      114.78      9.31 o 
   1   2   8        5.44        9.53      5.09 o 
   2   2   8       50.62       56.34     10.74 o 
   3   2   8        7.58        2.72      5.25 o 
  -9   3   8       33.47       31.46      7.91 o 
  -8   3   8       52.80       58.82      8.23 o 
  -7   3   8       39.35       44.98      6.92 o 
  -6   3   8        0.98        0.28      2.31 o 
  -5   3   8        5.63        4.67      2.64 o 
  -4   3   8       15.81       10.86      4.14 o 
  -3   3   8        8.60        7.08      2.98 o 
  -2   3   8       12.16       13.41      3.97 o 
  -1   3   8       10.82        9.84      3.63 o 
   0   3   8       42.99       42.13      6.04 o 
   1   3   8        2.68        3.97      3.97 o 
   2   3   8        3.08        2.64      4.36 o 
   3   3   8        0.31       -3.45      4.49 o 
  -8   4   8        8.74        6.40      5.41 o 
  -7   4   8      261.06      272.45     23.46 o 
  -6   4   8       98.36       98.40     13.77 o 
  -5   4   8        3.50        1.52      3.66 o 
  -4   4   8       48.45       43.79      5.78 o 
  -3   4   8        0.68        0.61      2.04 o 
  -2   4   8        4.89        1.93      2.46 o 
  -1   4   8       98.13       92.03      8.90 o 
   0   4   8      119.56      100.77      9.82 o 
   1   4   8       15.68       14.24      6.79 o 
   2   4   8        5.54       10.19      6.69 o 
   3   4   8        0.00        0.97      5.30 o 
  -8   5   8        1.14        3.97      3.94 o 
  -6   5   8       38.30       42.87     10.06 o 
  -5   5   8       30.01       21.37      8.02 o 
  -4   5   8       16.76       16.37      4.75 o 
  -3   5   8        6.25        5.59      2.95 o 
  -2   5   8        2.29        2.14      2.32 o 
  -1   5   8        6.64        4.95      3.64 o 
   0   5   8       63.15       63.68      8.39 o 
   1   5   8        9.39       11.99      6.58 o 
   2   5   8       11.43       23.67     10.32 o 
  -7   6   8        0.25       -5.13      3.42 o 
  -6   6   8        1.34       -1.18      3.74 o 
  -5   6   8        0.06        1.65      4.62 o 
  -4   6   8       46.80       44.24      6.65 o 
  -3   6   8        0.01       -0.42      2.45 o 
  -2   6   8        0.16        1.15      2.56 o 
  -1   6   8        5.51        3.97      3.48 o 
   0   6   8       12.26       17.58      7.65 o 
   1   6   8        0.08       -1.75      4.28 o 
  -6   7   8        0.54       -0.60      4.05 o 
  -5   7   8        5.52        3.45      5.77 o 
  -4   7   8       17.11       15.39      5.15 o 
  -3   7   8        0.01        0.51      3.22 o 
  -2   7   8        9.72        8.56      4.54 o 
  -1   7   8        0.04       -1.82      2.62 o 
  -2  -8   9        6.10        7.16      3.43 o 
  -1  -8   9        0.18       -0.87      2.46 o 
   0  -8   9        1.61        1.78      2.56 o 
   1  -8   9        3.65        4.24      3.77 o 
  -4  -7   9       16.81       11.60      7.03 o 
  -3  -7   9        5.31        3.83      2.95 o 
  -2  -7   9       37.98       34.47      5.58 o 
  -1  -7   9        4.56        4.81      2.83 o 
   0  -7   9       10.15        8.42      6.35 o 
   1  -7   9        2.49        2.53      3.15 o 
   2  -7   9        0.07       -1.33      3.76 o 
   3  -7   9        0.16       -3.19      4.15 o 
  -5  -6   9       13.69        4.73      5.38 o 
  -4  -6   9        1.01        5.93      4.49 o 
  -3  -6   9       14.22       19.32      4.23 o 
  -2  -6   9       39.15       36.05      5.28 o 
  -1  -6   9       29.00       25.52      7.42 o 
   0  -6   9        0.08       -0.92      2.21 o 
   1  -6   9        1.16        0.22      2.79 o 
   2  -6   9        2.65        1.59      3.87 o 
   3  -6   9        0.35       -2.38      4.07 o 
  -6  -5   9        2.87        3.68      4.78 o 
  -5  -5   9       38.54       35.66     11.49 o 
  -4  -5   9        3.44        1.67      4.96 o 
  -3  -5   9        8.24        4.93      3.31 o 
  -2  -5   9        8.34        8.11      3.63 o 
  -1  -5   9        9.42        8.64      3.81 o 
   0  -5   9       46.79       36.69      6.22 o 
   1  -5   9      298.31      288.93     16.24 o 
   2  -5   9       46.05       54.07     10.79 o 
   3  -5   9       15.65       12.90      7.03 o 
   4  -5   9       16.75        0.13      3.50 o 
  -6  -4   9        0.57       -0.47      4.60 o 
  -5  -4   9       12.61       11.23      6.84 o 
  -4  -4   9        9.49        9.82      6.22 o 
  -3  -4   9        2.80        2.67      2.71 o 
  -2  -4   9        2.97        1.97      2.43 o 
  -1  -4   9       12.10        8.40      3.58 o 
   0  -4   9        8.84        6.65      3.42 o 
   1  -4   9        4.69        2.27      3.60 o 
   2  -4   9       17.99       24.24      8.49 o 
   3  -4   9        7.68        9.82      6.32 o 
   4  -4   9        7.90        1.46      4.02 o 
  -7  -3   9       48.31       12.80      7.31 o 
  -6  -3   9        0.30        2.51      5.22 o 
  -5  -3   9      174.72      180.73     18.26 o 
  -4  -3   9       58.98       65.55      6.98 o 
  -3  -3   9        2.94        2.85      2.08 o 
  -2  -3   9        3.14        2.36      2.19 o 
  -1  -3   9       17.96       14.20      3.26 o 
   0  -3   9       75.40       78.21      7.96 o 
   1  -3   9        6.74        2.69      3.84 o 
   2  -3   9        6.25        7.29      5.04 o 
   3  -3   9       21.48       19.33      7.68 o 
   4  -3   9        5.43        1.54      4.57 o 
  -8  -2   9       11.04        0.13      3.29 o 
  -7  -2   9       75.80       80.56      9.21 o 
  -6  -2   9        2.51        1.40      4.44 o 
  -5  -2   9      171.41      192.56     11.94 o 
  -4  -2   9       80.06       86.66      8.01 o 
  -3  -2   9      285.27      302.46     10.71 o 
  -2  -2   9      122.00      122.70      7.18 o 
  -1  -2   9       26.17       28.12      4.24 o 
   0  -2   9      170.69      157.87     10.73 o 
   1  -2   9        5.87        8.28      4.36 o 
   2  -2   9        0.48       -3.72      2.48 o 
   3  -2   9        2.04        1.57      3.24 o 
   4  -2   9        4.65       -1.33      4.78 o 
  -8  -1   9        0.69       -0.12      3.70 o 
  -7  -1   9       28.79       32.74      6.70 o 
  -6  -1   9        4.77        9.74      3.79 o 
  -5  -1   9       44.78       58.74      6.89 o 
  -4  -1   9      127.14      133.91      9.60 o 
  -3  -1   9      407.53      427.52     12.62 o 
  -2  -1   9      107.32      102.88      6.62 o 
  -1  -1   9       89.61       87.87      6.34 o 
   0  -1   9      354.74      382.84     16.15 o 
   1  -1   9       21.66       18.15      6.74 o 
   2  -1   9       12.27       14.08      6.63 o 
   3  -1   9       16.46        7.76      5.49 o 
   4  -1   9        4.07        2.25      4.62 o 
  -8   0   9       16.20       18.99      5.80 o 
  -7   0   9       24.92       19.87      5.77 o 
  -6   0   9       38.91       46.76      6.62 o 
  -5   0   9       86.88       81.23      7.99 o 
  -4   0   9        0.20        1.35      2.22 o 
  -3   0   9      115.09      117.56      8.37 o 
  -2   0   9       63.08       63.46      5.22 o 
  -1   0   9        8.24        6.74      2.51 o 
   0   0   9     1302.20     1360.10     31.22 o 
   1   0   9      118.05      126.30     14.97 o 
   2   0   9       16.99       19.67      7.97 o 
   3   0   9        4.22        4.78      4.60 o 
   4   0   9        5.11       -0.52      3.97 o 
  -8   1   9       14.04       13.30      5.08 o 
  -7   1   9       32.74       37.02      6.67 o 
  -6   1   9        1.06        0.31      2.60 o 
  -5   1   9        3.83        2.57      2.74 o 
  -4   1   9        9.69       10.28      3.28 o 
  -3   1   9        1.42        0.70      1.66 o 
  -2   1   9        5.08        5.23      2.18 o 
  -1   1   9        2.73        2.35      1.90 o 
   0   1   9       39.83       40.07      5.94 o 
   1   1   9        3.53        0.63      3.60 o 
   2   1   9      341.44      380.25     27.35 o 
   3   1   9       40.82       40.72     10.16 o 
  -8   2   9       18.32       23.89      6.43 o 
  -7   2   9        7.71        6.46      4.28 o 
  -6   2   9        8.86        6.36      3.50 o 
  -5   2   9       32.44       29.82      5.09 o 
  -4   2   9       28.77       35.36      4.11 o 
  -3   2   9        0.65        0.62      1.92 o 
  -2   2   9       61.37       55.94      7.08 o 
  -1   2   9        4.16        4.37      2.92 o 
   0   2   9       87.61       87.55      8.85 o 
   1   2   9        0.15        3.74      3.76 o 
   2   2   9       12.54       16.69      7.68 o 
   3   2   9        6.32       15.23      7.31 o 
  -8   3   9      101.44      112.36     11.12 o 
  -7   3   9       30.15       35.63     10.84 o 
  -6   3   9       72.97       77.74     12.30 o 
  -5   3   9        0.46        1.10      3.11 o 
  -4   3   9        2.69        1.22      2.22 o 
  -3   3   9      137.59      128.10      9.65 o 
  -2   3   9      107.89       95.87      8.81 o 
  -1   3   9       26.86       17.37      4.86 o 
   0   3   9        3.31        4.81      2.98 o 
   1   3   9       13.52       21.65      8.33 o 
   2   3   9       10.76       12.25      6.82 o 
  -8   4   9       19.65        9.46      7.34 o 
  -7   4   9       78.89       63.32     11.99 o 
  -6   4   9        6.73        8.38      5.30 o 
  -5   4   9       83.37       79.72     12.36 o 
  -4   4   9        0.00       -1.11      2.13 o 
  -3   4   9       19.49       11.93      4.15 o 
  -2   4   9       91.68       71.49      8.00 o 
  -1   4   9        1.15        3.66      2.80 o 
   0   4   9        7.52        8.76      4.17 o 
   1   4   9        1.24        3.32      4.39 o 
   2   4   9        2.90        5.04      5.54 o 
  -6   5   9        6.41        7.31      6.32 o 
  -5   5   9        7.50        3.71      5.09 o 
  -4   5   9       12.20       15.19      4.77 o 
  -3   5   9       50.82       52.64      7.24 o 
  -2   5   9       40.87       35.68      7.17 o 
  -1   5   9       11.27       10.67      4.59 o 
   0   5   9        2.17       -3.66      3.19 o 
   1   5   9        1.32        1.99      4.62 o 
  -6   6   9       13.23       -1.12      3.47 o 
  -5   6   9        2.93        2.56      4.73 o 
  -4   6   9        3.23        5.14      3.75 o 
  -3   6   9        3.99        4.94      3.78 o 
  -2   6   9        0.85        1.19      2.93 o 
  -1   6   9       42.97       15.72     21.34 o 
  -4   7   9        1.92        5.58      3.60 o 
  -3   7   9        2.17       -0.61      3.07 o 
  -3  -7  10       11.12        8.20      5.88 o 
  -2  -7  10        3.17        3.26      3.57 o 
  -1  -7  10        2.81        3.00      3.91 o 
   0  -7  10       14.54        6.17      5.58 o 
   1  -7  10        3.03        0.68      4.22 o 
  -4  -6  10       24.22        0.55      4.07 o 
  -3  -6  10        7.70        4.00      6.06 o 
  -2  -6  10        9.13        6.08      4.20 o 
  -1  -6  10       72.26       76.93     11.47 o 
   0  -6  10       39.71       38.98      7.34 o 
   1  -6  10        0.38        2.35      4.57 o 
   2  -6  10        3.20        4.52      5.80 o 
  -5  -5  10        5.97        1.59      4.96 o 
  -4  -5  10        0.63        2.04      5.22 o 
  -3  -5  10       10.06        5.93      6.39 o 
  -2  -5  10       36.19       45.71      6.94 o 
  -1  -5  10        0.40        0.79      2.66 o 
   0  -5  10        0.00        1.59      3.27 o 
   1  -5  10       15.72       22.73      8.67 o 
   2  -5  10        2.55        2.98      4.41 o 
   3  -5  10        0.19       -2.25      4.18 o 
  -6  -4  10       36.87        1.12      4.39 o 
  -5  -4  10        0.00       -1.88      4.26 o 
  -4  -4  10        0.00       -3.63      3.63 o 
  -3  -4  10        2.40        6.27      3.32 o 
  -2  -4  10        9.01       10.51      4.03 o 
  -1  -4  10       17.35       14.54      4.61 o 
   0  -4  10       15.76       18.11      5.26 o 
   1  -4  10       34.98       27.27      9.06 o 
   2  -4  10       18.97       14.11      7.39 o 
   3  -4  10        2.69       -1.57      3.92 o 
  -6  -3  10       34.60       26.93     10.32 o 
  -5  -3  10        5.55        2.93      5.15 o 
  -4  -3  10        0.46        1.25      4.52 o 
  -3  -3  10       20.76       25.37      5.32 o 
  -2  -3  10       24.70       17.80      4.88 o 
  -1  -3  10       12.04       16.26      4.62 o 
   0  -3  10       14.05       13.41      4.67 o 
   1  -3  10       19.06       15.96      7.08 o 
   2  -3  10        2.66       10.92      6.16 o 
   3  -3  10       25.78       18.29      8.31 o 
  -7  -2  10       12.50       12.40      4.79 o 
  -6  -2  10       30.74       25.74      6.13 o 
  -5  -2  10      106.79      129.38     10.32 o 
  -4  -2  10       87.67       88.24      8.32 o 
  -3  -2  10       25.10       27.06      4.37 o 
  -2  -2  10      321.00      357.94     12.70 o 
  -1  -2  10        0.10        1.69      2.08 o 
   0  -2  10        7.31       11.86      4.07 o 
   1  -2  10       30.11       21.13      7.78 o 
   2  -2  10        6.64        5.30      4.91 o 
   3  -2  10       22.29       29.13     10.11 o 
  -7  -1  10       69.46       64.29      8.76 o 
  -6  -1  10        4.36        4.02      3.53 o 
  -5  -1  10       56.90       56.78      7.14 o 
  -4  -1  10        9.14       11.89      4.03 o 
  -3  -1  10       14.53       17.46      3.80 o 
  -2  -1  10      907.03      973.73     20.70 o 
  -1  -1  10      209.27      220.51     10.32 o 
   0  -1  10       43.27       46.91      9.56 o 
   1  -1  10       46.06       51.82     10.74 o 
   2  -1  10        0.70       -0.71      3.84 o 
   3  -1  10        0.40        1.65      4.60 o 
  -8   0  10        4.63        1.78      3.93 o 
  -7   0  10        0.59       -0.33      3.06 o 
  -6   0  10        2.40        1.94      3.29 o 
  -5   0  10       10.25       12.31      4.10 o 
  -4   0  10       79.90       89.31      8.27 o 
  -3   0  10        7.04        5.14      2.53 o 
  -2   0  10       12.23       13.85      3.48 o 
  -1   0  10       13.76       12.54      3.21 o 
   0   0  10       75.99       82.54     12.38 o 
   1   0  10       14.15       12.49      6.11 o 
   2   0  10       18.24       20.35      8.72 o 
   3   0  10        0.16       -5.30      3.76 o 
  -8   1  10        2.71        2.27      3.95 o 
  -7   1  10       12.56       10.69      4.86 o 
  -6   1  10       11.87       10.86      4.25 o 
  -5   1  10        0.12       -0.76      2.90 o 
  -4   1  10       25.31       25.92      5.47 o 
  -3   1  10       14.52       17.82      3.64 o 
  -2   1  10      242.20      266.47     14.05 o 
  -1   1  10        0.00       -0.56      2.24 o 
   0   1  10        9.07        5.37      5.02 o 
   1   1  10       39.12       18.52      7.71 o 
   2   1  10        0.21       -1.12      4.13 o 
  -8   2  10       26.95       33.94      7.94 o 
  -7   2  10        1.15       -2.94      2.98 o 
  -6   2  10        2.60        1.62      4.00 o 
  -5   2  10       57.05       57.31     10.42 o 
  -4   2  10       13.33       16.30      6.61 o 
  -3   2  10       10.84       11.05      3.74 o 
  -2   2  10        6.33        7.19      3.28 o 
  -1   2  10       48.04       48.08      7.08 o 
   0   2  10       63.80       61.89      8.03 o 
   1   2  10       20.57       29.18      9.95 o 
   2   2  10        8.11        6.09      6.11 o 
  -7   3  10       47.44       44.80     10.21 o 
  -6   3  10        1.79        0.71      3.94 o 
  -5   3  10       22.14       14.37      6.61 o 
  -4   3  10       20.92       19.85      7.29 o 
  -3   3  10        0.80        1.06      2.57 o 
  -2   3  10       11.96        8.68      3.75 o 
  -1   3  10        1.15       -1.77      2.50 o 
   0   3  10        5.83        2.22      4.34 o 
   1   3  10        7.46       10.03      6.58 o 
  -7   4  10       19.69       17.63      8.54 o 
  -6   4  10       19.97       26.15      9.14 o 
  -5   4  10       38.50       44.15     10.08 o 
  -4   4  10       23.27       16.38      7.39 o 
  -3   4  10       15.25       17.56      4.94 o 
  -2   4  10       56.19       53.18      7.46 o 
  -1   4  10        0.43        1.76      2.59 o 
   0   4  10        1.40        6.37      5.49 o 
  -6   5  10        0.00       -0.91      4.02 o 
  -5   5  10        5.11        2.82      5.15 o 
  -4   5  10        0.65       -0.94      3.79 o 
  -3   5  10       37.77       17.63     12.45 o 
  -2   5  10        0.73       -0.23      2.74 o 
  -1   5  10       15.65        2.17      4.77 o 
  -4   6  10        2.26        3.47      4.68 o 
  -3   6  10        1.38        3.88      3.49 o 
  -3  -6  11        0.20        4.15      4.86 o 
  -2  -6  11        2.55       -0.44      3.02 o 
  -1  -6  11       68.07       26.33     41.95 o 
   0  -6  11        1.93        3.14      3.21 o 
  -4  -5  11        0.26        0.44      4.41 o 
  -3  -5  11        3.83        5.88      6.43 o 
  -2  -5  11        1.43       -0.40      3.23 o 
  -1  -5  11       23.95       18.59      5.77 o 
   0  -5  11        8.80        5.94      4.05 o 
   1  -5  11        0.08       -0.24      4.31 o 
  -5  -4  11       12.39        0.50      4.60 o 
  -4  -4  11        2.92        0.44      5.33 o 
  -3  -4  11        7.32        6.69      5.93 o 
  -2  -4  11       23.37       19.33      5.36 o 
  -1  -4  11        5.10        3.72      3.53 o 
   0  -4  11        0.00        3.15      3.01 o 
   1  -4  11       12.40       10.55      7.50 o 
   2  -4  11        2.30        6.01      5.51 o 
  -6  -3  11       10.07        5.20      6.09 o 
  -5  -3  11       78.15       97.85     15.15 o 
  -4  -3  11      111.27      106.89     15.18 o 
  -3  -3  11        2.51        0.97      4.34 o 
  -2  -3  11       31.66       27.38      6.24 o 
  -1  -3  11       11.05       10.25      4.35 o 
   0  -3  11        6.54        7.52      4.07 o 
   1  -3  11        2.62        2.95      4.88 o 
   2  -3  11        1.40        2.72      4.75 o 
  -6  -2  11        0.01        0.91      5.49 o 
  -5  -2  11        4.62       13.45      7.58 o 
  -4  -2  11      127.01      144.41     11.02 o 
  -3  -2  11      107.07      111.93      9.71 o 
  -2  -2  11       96.89      105.08     10.77 o 
  -1  -2  11       61.76       68.43      6.53 o 
   0  -2  11        0.79        1.67      4.31 o 
   1  -2  11        2.39        3.24      4.47 o 
   2  -2  11        0.11        0.89      4.96 o 
  -7  -1  11        9.29       11.64      5.11 o 
  -6  -1  11       18.55       19.07      5.58 o 
  -5  -1  11        2.40        1.79      3.06 o 
  -4  -1  11        2.98        0.01      3.60 o 
  -3  -1  11       54.32       59.08      5.82 o 
  -2  -1  11       93.21       93.96      7.24 o 
  -1  -1  11        0.77       -0.31      2.20 o 
   0  -1  11       18.69       22.33      8.38 o 
   1  -1  11        1.10       -0.97      4.18 o 
   2  -1  11        0.16       -1.15      3.81 o 
  -7   0  11        0.32        1.79      3.77 o 
  -6   0  11        1.77        2.50      3.49 o 
  -5   0  11        0.44       -0.10      3.54 o 
  -4   0  11       63.33       62.77      7.64 o 
  -3   0  11        0.36       -0.67      2.16 o 
  -2   0  11       23.51       21.22      4.34 o 
  -1   0  11       15.02        9.48      4.13 o 
   0   0  11       35.81       39.57     11.10 o 
   1   0  11        1.60        1.99      4.96 o 
  -7   1  11        2.13        0.32      3.53 o 
  -6   1  11        0.04       -2.36      2.79 o 
  -5   1  11        3.51        5.85      5.04 o 
  -4   1  11       21.14       23.38      8.36 o 
  -3   1  11        0.69        1.77      2.76 o 
  -2   1  11       19.41       19.91      5.37 o 
  -1   1  11        6.55        7.38      3.76 o 
   0   1  11       21.76       24.19      9.09 o 
   1   1  11       20.20       23.80      9.12 o 
  -7   2  11       10.26        4.62      5.62 o 
  -6   2  11        0.54        1.62      4.00 o 
  -5   2  11       15.22        9.09      6.32 o 
  -4   2  11       49.64       40.96      9.87 o 
  -3   2  11        3.53        3.13      2.96 o 
  -2   2  11       10.92       11.43      4.39 o 
  -1   2  11        1.65        5.94      3.64 o 
   0   2  11       22.97       18.76      8.46 o 
  -6   3  11        0.46        4.44      4.60 o 
  -5   3  11        3.26        3.76      4.75 o 
  -4   3  11      108.55       93.46     14.18 o 
  -3   3  11        0.08        3.02      3.14 o 
  -2   3  11       11.03        8.61      4.36 o 
  -1   3  11        0.15        0.18      5.71 o 
   0   3  11       25.28       43.26     12.17 o 
  -6   4  11        1.96        6.87      6.16 o 
  -5   4  11        9.43        7.16      5.54 o 
  -4   4  11       14.71       12.30      6.71 o 
  -3   4  11        0.32       -1.01      3.46 o 
  -2   4  11       14.21       13.05      5.08 o 
  -2  -5  12        0.50       -2.36      2.59 o 
  -4  -4  12        5.43        0.60      4.47 o 
  -3  -4  12        0.02       -4.28      4.81 o 
  -2  -4  12        0.83        2.53      3.66 o 
  -1  -4  12        6.32        8.15      4.72 o 
   0  -4  12        9.97       17.96      6.35 o 
  -5  -3  12        3.74        0.78      5.93 o 
  -4  -3  12       98.30      104.69     16.30 o 
  -3  -3  12        5.47        6.27      7.11 o 
  -2  -3  12        2.69        5.99      3.87 o 
  -1  -3  12        6.75        4.25      4.01 o 
   0  -3  12        0.90       -1.31      4.47 o 
  -5  -2  12       34.05       43.47     12.67 o 
  -4  -2  12      212.12      241.15     22.41 o 
  -3  -2  12       26.19       31.76     10.45 o 
  -2  -2  12       13.32       11.18      5.00 o 
  -1  -2  12       30.27       29.86      6.92 o 
   0  -2  12        0.32       -2.32      4.18 o 
  -6  -1  12        0.15        2.44      3.89 o 
  -5  -1  12        0.00       -0.77      3.39 o 
  -4  -1  12       31.73       29.80      6.70 o 
  -3  -1  12        8.20        8.26      4.45 o 
  -2  -1  12       22.78       26.80      5.22 o 
  -1  -1  12        5.91        5.31      3.38 o 
   0  -1  12        9.06       10.27      6.90 o 
  -6   0  12       11.41       12.34      5.31 o 
  -5   0  12       34.85       42.01      7.71 o 
  -4   0  12        0.60       -2.19      3.71 o 
  -3   0  12        0.51        1.28      4.55 o 
  -2   0  12       28.05       27.39      6.62 o 
  -1   0  12        1.30        6.39      3.87 o 
   0   0  12        3.35        6.40      5.67 o 
  -6   1  12       20.76       27.06     10.24 o 
  -5   1  12        2.13        3.16      5.09 o 
  -4   1  12        0.36        5.25      5.04 o 
  -3   1  12       60.90       63.40     12.02 o 
  -2   1  12        6.06        8.83      4.29 o 
  -1   1  12        2.52        2.14      3.50 o 
  -5   2  12        1.94       -3.16      4.07 o 
  -4   2  12        0.45        0.44      4.47 o 
  -3   2  12        1.28       -1.93      3.87 o 
  -2   2  12        0.00        1.42      3.42 o 
  -4   3  12        0.42        0.47      4.52 o 
  -3   3  12        2.48       -1.93      3.55 o 
                                                 
